# Supplementary material for: Germ cell apoptosis is critical to maintain Caenorhabditis elegans offspring viability in stressful environments
Source: PLoS One. 2021 Dec 8;16(12):e0260573. doi: 10.1371/journal.pone.0260573 (PMC8654231; doi:10.1371/journal.pone.0260573)
Supplement: S1 Data — (XLSX) [file pone.0260573.s001.xlsx]

## Sheet: Fig1C_raw_data
Ind	Env	Corpses
1	control	6
2	control	2
3	control	3
4	control	6
5	control	6
6	control	2
7	control	10
8	control	11
9	control	7
10	control	4
11	control	7
12	control	6
13	control	7
14	control	2
15	control	5
16	control	4
17	control	12
18	control	5
19	paraquat	7
20	paraquat	5
21	paraquat	6
22	paraquat	9
23	paraquat	15
24	paraquat	9
25	paraquat	13
26	paraquat	7
27	paraquat	7
28	paraquat	9
29	paraquat	20
30	paraquat	13
31	paraquat	7
32	paraquat	9
33	paraquat	16
34	paraquat	15
35	paraquat	6
36	paraquat	12
37	paraquat	7
38	paraquat	10
39	HCl	11
40	HCl	6
41	HCl	6
42	HCl	4
43	HCl	3
44	HCl	5
45	HCl	9
46	HCl	9
47	HCl	7
48	HCl	9
49	HCl	14
50	HCl	13
51	HCl	7
52	HCl	12
53	HCl	5
54	HCl	8
55	HCl	3
56	HCl	9
57	HCl	11

## Sheet: Fig1D_raw_data
Ind	Env	Corpses
1	control	0
2	control	0
3	control	0
4	control	0
5	control	1
6	control	0
7	control	0
8	control	3
9	control	1
10	control	1
11	control	1
12	control	4
13	control	4
14	control	2
15	control	6
16	control	0
17	control	0
18	control	1
19	control	0
20	control	0
21	control	0
22	control	0
23	control	1
24	control	3
25	control	2
26	control	4
27	starved	9
28	starved	5
29	starved	5
30	starved	7
31	starved	6
32	starved	3
33	starved	7
34	starved	5
35	starved	5
36	starved	3
37	starved	6
38	starved	5
39	starved	3
40	starved	9
41	starved	3
42	starved	3
43	starved	6
44	starved	5
45	starved	7
46	starved	5
47	starved	3
48	starved	8
49	starved	5
50	starved	6
51	starved	4
52	starved	3

## Sheet: Fig1E_raw_data
Ind	Env	Corpses
1	control	6
2	control	8
3	control	0
4	control	1
5	control	3
6	control	0
7	control	5
8	control	2
9	control	7
10	control	8
11	control	3
12	control	9
13	control	6
14	control	1
15	control	2
16	control	3
17	control	3
18	control	1
19	control	0
20	control	3
21	control	2
22	control	2
23	control	1
24	control	3
25	control	5
51	EtOH	14
52	EtOH	15
53	EtOH	13
54	EtOH	4
55	EtOH	10
56	EtOH	12
57	EtOH	17
58	EtOH	12
59	EtOH	9
60	EtOH	19
61	EtOH	17
62	EtOH	19
63	EtOH	6
64	EtOH	8
65	EtOH	14
66	EtOH	13
67	EtOH	10
68	EtOH	16
69	EtOH	9
70	EtOH	13
71	EtOH	19
72	EtOH	15
74	EtOH	21
75	EtOH	11

## Sheet: Fig2,S1_raw_data
Exp	Ind	Geno	Env	Total_living	Total_dead	Total_laid	Survival_rate
A3	1	N2	control	295	0	295	1
A3	2	N2	control	225	0	225	1
A3	3	N2	control	268	0	268	1
A3	4	N2	control	190	0	190	1
A3	6	N2	control	277	0	277	1
A3	7	N2	control	103	0	103	1
A3	8	N2	control	281	0	281	1
A3	9	N2	control	356	0	356	1
A3	10	N2	control	283	0	283	1
A3	11	N2	control	156	0	156	1
A3	12	N2	control	267	0	267	1
A3	13	N2	control	318	0	318	1
A3	14	N2	control	309	0	309	1
A3	15	N2	control	295	0	295	1
A3	16	N2	control	262	0	262	1
A3	17	N2	control	277	0	277	1
A3	18	N2	control	174	0	174	1
A3	19	N2	control	264	0	264	1
A3	20	N2	control	63	0	63	1
A3	21	ced-3	control	182	7	189	0.962963
A3	22	ced-3	control	190	0	190	1
A3	23	ced-3	control	168	3	171	0.982456
A3	24	ced-3	control	202	2	204	0.990196
A3	25	ced-3	control	183	2	185	0.989189
A3	27	ced-3	control	179	2	181	0.98895
A3	29	ced-3	control	171	10	181	0.944751
A3	30	ced-3	control	197	3	200	0.985
A3	31	ced-3	control	140	0	140	1
A3	32	ced-3	control	172	3	175	0.982857
A3	33	ced-3	control	194	0	194	1
A3	34	ced-3	control	160	1	161	0.993789
A3	35	ced-3	control	178	0	178	1
A3	36	ced-3	control	122	0	122	1
A3	37	ced-3	control	143	0	143	1
A3	38	ced-3	control	191	3	194	0.984536
A3	39	ced-3	control	155	2	157	0.987261
A3	40	ced-3	control	110	3	113	0.973451
A3	41	N2	EtOH	218	3	221	0.986425
A3	42	N2	EtOH	174	2	176	0.988636
A3	43	N2	EtOH	255	0	255	1
A3	44	N2	EtOH	179	0	179	1
A3	46	N2	EtOH	247	0	247	1
A3	47	N2	EtOH	224	8	232	0.965517
A3	48	N2	EtOH	107	0	107	1
A3	49	N2	EtOH	232	0	232	1
A3	50	N2	EtOH	197	1	198	0.994949
A3	52	N2	EtOH	168	7	175	0.96
A3	53	N2	EtOH	209	0	209	1
A3	54	N2	EtOH	145	3	148	0.97973
A3	55	N2	EtOH	111	2	113	0.982301
A3	56	N2	EtOH	219	4	223	0.982063
A3	58	N2	EtOH	126	0	126	1
A3	59	N2	EtOH	57	2	59	0.966102
A3	61	ced-3	EtOH	92	20	112	0.821429
A3	63	ced-3	EtOH	131	10	141	0.929078
A3	65	ced-3	EtOH	150	16	166	0.903614
A3	67	ced-3	EtOH	93	22	115	0.808696
A3	69	ced-3	EtOH	78	18	96	0.8125
A3	70	ced-3	EtOH	72	11	83	0.86747
A3	71	ced-3	EtOH	98	16	114	0.859649
A3	72	ced-3	EtOH	69	18	87	0.793103
A3	73	ced-3	EtOH	129	17	146	0.883562
A3	75	ced-3	EtOH	139	11	150	0.926667
A3	76	ced-3	EtOH	142	7	149	0.95302
A3	77	ced-3	EtOH	96	15	111	0.864865
A3	78	ced-3	EtOH	131	25	156	0.839744
A3	79	ced-3	EtOH	104	17	121	0.859504
A3	82	N2	starved	125	0	125	1
A3	83	N2	starved	98	0	98	1
A3	84	N2	starved	143	0	143	1
A3	85	N2	starved	80	4	84	0.952381
A3	86	N2	starved	135	9	144	0.9375
A3	87	N2	starved	97	0	97	1
A3	88	N2	starved	102	1	103	0.990291
A3	89	N2	starved	121	0	121	1
A3	92	N2	starved	160	1	161	0.993789
A3	95	N2	starved	160	0	160	1
A3	96	N2	starved	76	1	77	0.987013
A3	97	N2	starved	102	0	102	1
A3	100	N2	starved	150	0	150	1
A3	101	N2	starved	101	2	103	0.980583
A3	102	N2	starved	68	0	68	1
A3	104	N2	starved	158	0	158	1
A3	105	N2	starved	137	0	137	1
A3	106	ced-3	starved	86	4	90	0.955556
A3	107	ced-3	starved	95	9	104	0.913462
A3	108	ced-3	starved	70	0	70	1
A3	109	ced-3	starved	116	14	130	0.892308
A3	111	ced-3	starved	103	4	107	0.962617
A3	112	ced-3	starved	84	13	97	0.865979
A3	113	ced-3	starved	78	2	80	0.975
A3	114	ced-3	starved	60	14	74	0.810811
A3	115	ced-3	starved	72	2	74	0.972973
A3	117	ced-3	starved	70	0	70	1
A3	118	ced-3	starved	116	8	124	0.935484
A3	119	ced-3	starved	104	2	106	0.981132
A3	120	ced-3	starved	90	3	93	0.967742
A3	122	ced-3	starved	108	5	113	0.955752
A3	125	ced-3	starved	61	3	64	0.953125
A3	127	ced-3	starved	109	4	113	0.964602
M4	1	N2	control	304	0	304	1
M4	2	N2	control	271	1	272	0.996324
M4	3	N2	control	305	1	306	0.996732
M4	4	N2	control	243	0	243	1
M4	5	N2	control	308	2	310	0.993548
M4	6	N2	control	213	1	214	0.995327
M4	7	N2	control	213	0	213	1
M4	8	N2	control	215	0	215	1
M4	9	N2	control	246	2	248	0.991935
M4	10	N2	control	228	0	228	1
M4	11	N2	control	313	0	313	1
M4	12	N2	control	216	0	216	1
M4	13	N2	control	280	2	282	0.992908
M4	14	N2	control	308	1	309	0.996764
M4	15	N2	control	309	0	309	1
M4	16	N2	paraquat	173	5	178	0.97191
M4	17	N2	paraquat	211	1	212	0.995283
M4	18	N2	paraquat	132	2	134	0.985075
M4	19	N2	paraquat	206	1	207	0.995169
M4	20	N2	paraquat	199	6	205	0.970732
M4	21	N2	paraquat	190	3	193	0.984456
M4	22	N2	paraquat	165	0	165	1
M4	23	N2	paraquat	171	1	172	0.994186
M4	24	N2	paraquat	228	7	235	0.970213
M4	25	N2	paraquat	200	8	208	0.961538
M4	26	N2	paraquat	230	1	231	0.995671
M4	27	N2	paraquat	130	2	132	0.984848
M4	28	N2	paraquat	249	7	256	0.972656
M4	29	N2	paraquat	143	6	149	0.959732
M4	30	N2	paraquat	127	2	129	0.984496
M4	31	N2	paraquat	190	2	192	0.989583
M4	32	N2	HCl	191	2	193	0.989637
M4	33	N2	HCl	244	3	247	0.987854
M4	34	N2	HCl	204	3	207	0.985507
M4	35	N2	HCl	167	4	171	0.976608
M4	36	N2	HCl	205	1	206	0.995146
M4	37	N2	HCl	191	2	193	0.989637
M4	38	N2	HCl	152	3	155	0.980645
M4	39	N2	HCl	183	7	190	0.963158
M4	40	N2	HCl	207	4	211	0.981043
M4	41	N2	HCl	216	1	217	0.995392
M4	42	N2	HCl	209	6	215	0.972093
M4	43	N2	HCl	201	3	204	0.985294
M4	44	N2	HCl	183	5	188	0.973404
M4	45	N2	HCl	192	2	194	0.989691
M4	46	N2	HCl	238	8	246	0.96748
M4	47	N2	HCl	235	2	237	0.991561
M4	48	N2	HCl	184	8	192	0.958333
M4	49	N2	HCl	203	6	209	0.971292
M4	50	N2	HCl	203	5	208	0.975962
M4	51	ced-3	control	201	2	203	0.990148
M4	52	ced-3	control	185	1	186	0.994624
M4	53	ced-3	control	215	3	218	0.986239
M4	54	ced-3	control	125	1	126	0.992063
M4	55	ced-3	control	153	1	154	0.993506
M4	56	ced-3	control	249	5	254	0.980315
M4	57	ced-3	control	263	6	269	0.977695
M4	58	ced-3	control	202	5	207	0.975845
M4	59	ced-3	control	211	2	213	0.99061
M4	60	ced-3	control	152	1	153	0.993464
M4	61	ced-3	control	272	4	276	0.985507
M4	62	ced-3	control	199	2	201	0.99005
M4	63	ced-3	control	204	6	210	0.971429
M4	64	ced-3	control	137	2	139	0.985612
M4	65	ced-3	control	201	1	202	0.99505
M4	66	ced-3	paraquat	111	15	126	0.880952
M4	67	ced-3	paraquat	92	26	118	0.779661
M4	68	ced-3	paraquat	109	5	114	0.95614
M4	69	ced-3	paraquat	140	14	154	0.909091
M4	70	ced-3	paraquat	157	7	164	0.957317
M4	71	ced-3	paraquat	121	15	136	0.889706
M4	72	ced-3	paraquat	106	12	118	0.898305
M4	73	ced-3	paraquat	113	22	135	0.837037
M4	74	ced-3	paraquat	132	14	146	0.90411
M4	75	ced-3	paraquat	140	13	153	0.915033
M4	76	ced-3	paraquat	141	39	180	0.783333
M4	77	ced-3	paraquat	96	7	103	0.932039
M4	78	ced-3	paraquat	79	5	84	0.940476
M4	79	ced-3	paraquat	156	27	183	0.852459
M4	80	ced-3	paraquat	101	15	116	0.87069
M4	81	ced-3	paraquat	113	12	125	0.904
M4	82	ced-3	paraquat	143	26	169	0.846154
M4	83	ced-3	paraquat	154	14	168	0.916667
M4	84	ced-3	HCl	98	25	123	0.796748
M4	85	ced-3	HCl	156	17	173	0.901734
M4	86	ced-3	HCl	119	21	140	0.85
M4	87	ced-3	HCl	130	29	159	0.81761
M4	88	ced-3	HCl	64	24	88	0.727273
M4	89	ced-3	HCl	140	16	156	0.897436
M4	90	ced-3	HCl	76	29	105	0.72381
M4	91	ced-3	HCl	101	17	118	0.855932
M4	92	ced-3	HCl	65	29	94	0.691489
M4	93	ced-3	HCl	141	21	162	0.87037
M4	94	ced-3	HCl	176	47	223	0.789238
M4	95	ced-3	HCl	97	35	132	0.734848
M4	96	ced-3	HCl	150	32	182	0.824176
M4	97	ced-3	HCl	62	15	77	0.805195
M4	98	ced-3	HCl	85	30	115	0.73913
M4	99	ced-3	HCl	99	32	131	0.755725
M4	100	ced-3	HCl	56	14	70	0.8
M4	101	ced-3	HCl	195	34	229	0.851528
M4	102	ced-3	HCl	107	24	131	0.816794

## Sheet: Fig3_raw_data
Ind	Female	Male	Env	Total_living	Total_dead	Total_laid	Survival_rate
1	fog-2	fog-2	control	439	0	439	1
2	fog-2	fog-2	control	464	0	464	1
3	fog-2	fog-2	control	396	0	396	1
4	fog-2	fog-2	control	445	1	446	0.997758
5	fog-2	fog-2	control	445	0	445	1
6	fog-2	fog-2	control	452	0	452	1
7	fog-2	fog-2	control	284	0	284	1
8	fog-2	fog-2	control	460	0	460	1
9	fog-2	fog-2	control	498	0	498	1
10	fog-2	fog-2	control	288	0	288	1
11	fog-2	fog-2	control	357	1	358	0.997207
14	fog-2	fog-2	control	349	0	349	1
15	fog-2	fog-2	control	474	0	474	1
16	fog-2	fog-2	control	428	0	428	1
17	fog-2	fog-2	control	431	0	431	1
18	fog-2	fog-2	control	422	0	422	1
19	fog-2	fog-2	control	258	0	258	1
20	fog-2	fog-2	control	119	0	119	1
21	fog-2	fog-2;ced-3	control	329	0	329	1
22	fog-2	fog-2;ced-3	control	495	0	495	1
23	fog-2	fog-2;ced-3	control	448	0	448	1
24	fog-2	fog-2;ced-3	control	355	0	355	1
25	fog-2	fog-2;ced-3	control	216	0	216	1
26	fog-2	fog-2;ced-3	control	431	0	431	1
27	fog-2	fog-2;ced-3	control	518	0	518	1
28	fog-2	fog-2;ced-3	control	509	0	509	1
30	fog-2	fog-2;ced-3	control	509	0	509	1
31	fog-2	fog-2;ced-3	control	500	0	500	1
32	fog-2	fog-2;ced-3	control	424	0	424	1
33	fog-2	fog-2;ced-3	control	433	0	433	1
34	fog-2	fog-2;ced-3	control	440	0	440	1
35	fog-2	fog-2;ced-3	control	420	0	420	1
37	fog-2	fog-2;ced-3	control	430	0	430	1
38	fog-2	fog-2;ced-3	control	498	0	498	1
39	fog-2	fog-2;ced-3	control	414	0	414	1
40	fog-2	fog-2;ced-3	control	378	1	379	0.997361
42	fog-2;ced-3	fog-2	control	271	6	277	0.978339
43	fog-2;ced-3	fog-2	control	158	4	162	0.975309
45	fog-2;ced-3	fog-2	control	161	4	165	0.975758
46	fog-2;ced-3	fog-2	control	341	6	347	0.982709
47	fog-2;ced-3	fog-2	control	330	7	337	0.979228
48	fog-2;ced-3	fog-2	control	237	2	239	0.991632
49	fog-2;ced-3	fog-2	control	238	1	239	0.995816
50	fog-2;ced-3	fog-2	control	140	2	142	0.985915
51	fog-2;ced-3	fog-2	control	128	4	132	0.969697
52	fog-2;ced-3	fog-2	control	226	4	230	0.982609
53	fog-2;ced-3	fog-2	control	226	6	232	0.974138
54	fog-2;ced-3	fog-2	control	203	5	208	0.975962
55	fog-2;ced-3	fog-2	control	225	0	225	1
56	fog-2;ced-3	fog-2	control	259	7	266	0.973684
57	fog-2;ced-3	fog-2	control	143	6	149	0.959732
58	fog-2;ced-3	fog-2	control	280	4	284	0.985915
59	fog-2;ced-3	fog-2	control	270	8	278	0.971223
60	fog-2;ced-3	fog-2	control	232	4	236	0.983051
61	fog-2;ced-3	fog-2;ced-3	control	193	5	198	0.974747
62	fog-2;ced-3	fog-2;ced-3	control	113	2	115	0.982609
63	fog-2;ced-3	fog-2;ced-3	control	295	2	297	0.993266
64	fog-2;ced-3	fog-2;ced-3	control	126	4	130	0.969231
65	fog-2;ced-3	fog-2;ced-3	control	195	3	198	0.984848
66	fog-2;ced-3	fog-2;ced-3	control	200	5	205	0.97561
68	fog-2;ced-3	fog-2;ced-3	control	150	7	157	0.955414
69	fog-2;ced-3	fog-2;ced-3	control	106	3	109	0.972477
70	fog-2;ced-3	fog-2;ced-3	control	196	2	198	0.989899
71	fog-2;ced-3	fog-2;ced-3	control	192	1	193	0.994819
72	fog-2;ced-3	fog-2;ced-3	control	129	4	133	0.969925
73	fog-2;ced-3	fog-2;ced-3	control	119	0	119	1
74	fog-2;ced-3	fog-2;ced-3	control	197	3	200	0.985
75	fog-2;ced-3	fog-2;ced-3	control	64	4	68	0.941176
76	fog-2;ced-3	fog-2;ced-3	control	185	5	190	0.973684
77	fog-2;ced-3	fog-2;ced-3	control	69	0	69	1
78	fog-2;ced-3	fog-2;ced-3	control	110	2	112	0.982143
79	fog-2;ced-3	fog-2;ced-3	control	175	2	177	0.988701
80	fog-2;ced-3	fog-2;ced-3	control	196	11	207	0.94686
81	fog-2	fog-2	starved	375	3	378	0.992063
82	fog-2	fog-2	starved	398	3	401	0.992519
83	fog-2	fog-2	starved	166	0	166	1
84	fog-2	fog-2	starved	303	0	303	1
85	fog-2	fog-2	starved	307	0	307	1
86	fog-2	fog-2	starved	443	0	443	1
87	fog-2	fog-2	starved	166	0	166	1
88	fog-2	fog-2	starved	400	1	401	0.997506
89	fog-2	fog-2	starved	333	0	333	1
90	fog-2	fog-2	starved	268	2	270	0.992593
91	fog-2	fog-2	starved	385	0	385	1
92	fog-2	fog-2	starved	440	0	440	1
93	fog-2	fog-2	starved	88	1	89	0.988764
94	fog-2	fog-2	starved	179	0	179	1
95	fog-2	fog-2	starved	417	0	417	1
96	fog-2	fog-2	starved	301	2	303	0.993399
97	fog-2	fog-2	starved	176	0	176	1
98	fog-2	fog-2	starved	230	0	230	1
99	fog-2	fog-2	starved	367	0	367	1
100	fog-2	fog-2	starved	302	0	302	1
101	fog-2	fog-2	starved	336	0	336	1
102	fog-2	fog-2	starved	248	3	251	0.988048
103	fog-2	fog-2	starved	299	0	299	1
104	fog-2	fog-2	starved	162	0	162	1
105	fog-2	fog-2	starved	266	0	266	1
106	fog-2	fog-2;ced-3	starved	353	0	353	1
107	fog-2	fog-2;ced-3	starved	371	0	371	1
108	fog-2	fog-2;ced-3	starved	309	0	309	1
109	fog-2	fog-2;ced-3	starved	464	0	464	1
110	fog-2	fog-2;ced-3	starved	350	0	350	1
112	fog-2	fog-2;ced-3	starved	338	0	338	1
113	fog-2	fog-2;ced-3	starved	299	0	299	1
114	fog-2	fog-2;ced-3	starved	177	0	177	1
115	fog-2	fog-2;ced-3	starved	87	0	87	1
116	fog-2	fog-2;ced-3	starved	204	0	204	1
117	fog-2	fog-2;ced-3	starved	65	0	65	1
119	fog-2	fog-2;ced-3	starved	394	3	397	0.992443
120	fog-2	fog-2;ced-3	starved	484	0	484	1
121	fog-2	fog-2;ced-3	starved	164	0	164	1
122	fog-2	fog-2;ced-3	starved	108	0	108	1
124	fog-2	fog-2;ced-3	starved	154	0	154	1
125	fog-2	fog-2;ced-3	starved	423	0	423	1
126	fog-2	fog-2;ced-3	starved	158	0	158	1
127	fog-2	fog-2;ced-3	starved	139	0	139	1
128	fog-2	fog-2;ced-3	starved	198	0	198	1
129	fog-2	fog-2;ced-3	starved	331	0	331	1
131	fog-2;ced-3	fog-2	starved	64	12	76	0.842105
132	fog-2;ced-3	fog-2	starved	117	12	129	0.906977
133	fog-2;ced-3	fog-2	starved	106	11	117	0.905983
134	fog-2;ced-3	fog-2	starved	19	8	27	0.703704
135	fog-2;ced-3	fog-2	starved	25	5	30	0.833333
136	fog-2;ced-3	fog-2	starved	56	9	65	0.861538
138	fog-2;ced-3	fog-2	starved	37	13	50	0.74
139	fog-2;ced-3	fog-2	starved	14	2	16	0.875
140	fog-2;ced-3	fog-2	starved	39	8	47	0.829787
141	fog-2;ced-3	fog-2	starved	41	27	68	0.602941
142	fog-2;ced-3	fog-2	starved	32	7	39	0.820513
143	fog-2;ced-3	fog-2	starved	52	13	65	0.8
144	fog-2;ced-3	fog-2	starved	29	6	35	0.828571
145	fog-2;ced-3	fog-2	starved	64	9	73	0.876712
146	fog-2;ced-3	fog-2	starved	14	13	27	0.518519
147	fog-2;ced-3	fog-2	starved	33	9	42	0.785714
148	fog-2;ced-3	fog-2	starved	57	18	75	0.76
149	fog-2;ced-3	fog-2	starved	40	6	46	0.869565
150	fog-2;ced-3	fog-2	starved	47	3	50	0.94
151	fog-2;ced-3	fog-2	starved	94	7	101	0.930693
152	fog-2;ced-3	fog-2	starved	40	13	53	0.754717
153	fog-2;ced-3	fog-2	starved	70	13	83	0.843373
154	fog-2;ced-3	fog-2	starved	33	9	42	0.785714
155	fog-2;ced-3	fog-2	starved	55	16	71	0.774648
156	fog-2;ced-3	fog-2;ced-3	starved	38	15	53	0.716981
157	fog-2;ced-3	fog-2;ced-3	starved	28	4	32	0.875
158	fog-2;ced-3	fog-2;ced-3	starved	26	1	27	0.962963
159	fog-2;ced-3	fog-2;ced-3	starved	0	0	0	NA
160	fog-2;ced-3	fog-2;ced-3	starved	29	3	32	0.90625
161	fog-2;ced-3	fog-2;ced-3	starved	27	19	46	0.586957
162	fog-2;ced-3	fog-2;ced-3	starved	12	0	12	1
163	fog-2;ced-3	fog-2;ced-3	starved	160	8	168	0.952381
164	fog-2;ced-3	fog-2;ced-3	starved	48	9	57	0.842105
165	fog-2;ced-3	fog-2;ced-3	starved	46	9	55	0.836364
166	fog-2;ced-3	fog-2;ced-3	starved	71	10	81	0.876543
167	fog-2;ced-3	fog-2;ced-3	starved	13	4	17	0.764706
168	fog-2;ced-3	fog-2;ced-3	starved	33	9	42	0.785714
169	fog-2;ced-3	fog-2;ced-3	starved	8	2	10	0.8
170	fog-2;ced-3	fog-2;ced-3	starved	101	7	108	0.935185
171	fog-2;ced-3	fog-2;ced-3	starved	61	10	71	0.859155
172	fog-2;ced-3	fog-2;ced-3	starved	31	2	33	0.939394
173	fog-2;ced-3	fog-2;ced-3	starved	2	0	2	1
174	fog-2;ced-3	fog-2;ced-3	starved	29	7	36	0.805556
175	fog-2;ced-3	fog-2;ced-3	starved	45	4	49	0.918367
177	fog-2;ced-3	fog-2;ced-3	starved	13	3	16	0.8125
178	fog-2;ced-3	fog-2;ced-3	starved	56	6	62	0.903226
179	fog-2;ced-3	fog-2;ced-3	starved	38	6	44	0.863636
181	fog-2	fog-2	EtOH	0	0	0	NA
182	fog-2	fog-2	EtOH	0	0	0	NA
183	fog-2	fog-2	EtOH	323	0	323	1
184	fog-2	fog-2	EtOH	0	0	0	NA
185	fog-2	fog-2	EtOH	0	0	0	NA
186	fog-2	fog-2	EtOH	200	21	221	0.904977
187	fog-2	fog-2	EtOH	0	0	0	NA
188	fog-2	fog-2	EtOH	109	10	119	0.915966
189	fog-2	fog-2	EtOH	0	0	0	NA
190	fog-2	fog-2	EtOH	0	0	0	NA
191	fog-2	fog-2	EtOH	0	0	0	NA
192	fog-2	fog-2	EtOH	39	0	39	1
193	fog-2	fog-2	EtOH	126	5	131	0.961832
194	fog-2	fog-2	EtOH	0	0	0	NA
195	fog-2	fog-2	EtOH	0	0	0	NA
196	fog-2	fog-2	EtOH	0	0	0	NA
197	fog-2	fog-2	EtOH	0	0	0	NA
198	fog-2	fog-2	EtOH	31	0	31	1
199	fog-2	fog-2	EtOH	191	0	191	1
200	fog-2	fog-2	EtOH	0	0	0	NA
201	fog-2	fog-2;ced-3	EtOH	186	2	188	0.989362
202	fog-2	fog-2;ced-3	EtOH	0	0	0	NA
203	fog-2	fog-2;ced-3	EtOH	80	0	80	1
204	fog-2	fog-2;ced-3	EtOH	309	2	311	0.993569
205	fog-2	fog-2;ced-3	EtOH	57	29	86	0.662791
206	fog-2	fog-2;ced-3	EtOH	0	0	0	NA
207	fog-2	fog-2;ced-3	EtOH	0	0	0	NA
208	fog-2	fog-2;ced-3	EtOH	97	0	97	1
210	fog-2	fog-2;ced-3	EtOH	0	0	0	NA
211	fog-2	fog-2;ced-3	EtOH	178	0	178	1
212	fog-2	fog-2;ced-3	EtOH	106	2	108	0.981481
214	fog-2	fog-2;ced-3	EtOH	132	0	132	1
215	fog-2	fog-2;ced-3	EtOH	111	0	111	1
216	fog-2	fog-2;ced-3	EtOH	12	0	12	1
217	fog-2	fog-2;ced-3	EtOH	0	0	0	NA
218	fog-2	fog-2;ced-3	EtOH	77	0	77	1
219	fog-2	fog-2;ced-3	EtOH	93	0	93	1
220	fog-2	fog-2;ced-3	EtOH	0	0	0	NA
222	fog-2;ced-3	fog-2	EtOH	88	19	107	0.82243
223	fog-2;ced-3	fog-2	EtOH	27	17	44	0.613636
224	fog-2;ced-3	fog-2	EtOH	45	18	63	0.714286
225	fog-2;ced-3	fog-2	EtOH	70	11	81	0.864198
226	fog-2;ced-3	fog-2	EtOH	29	19	48	0.604167
227	fog-2;ced-3	fog-2	EtOH	0	0	0	NA
228	fog-2;ced-3	fog-2	EtOH	20	23	43	0.465116
229	fog-2;ced-3	fog-2	EtOH	76	7	83	0.915663
230	fog-2;ced-3	fog-2	EtOH	48	5	53	0.90566
231	fog-2;ced-3	fog-2	EtOH	17	5	22	0.772727
232	fog-2;ced-3	fog-2	EtOH	10	8	18	0.555556
233	fog-2;ced-3	fog-2	EtOH	44	4	48	0.916667
234	fog-2;ced-3	fog-2	EtOH	0	0	0	NA
235	fog-2;ced-3	fog-2	EtOH	78	17	95	0.821053
236	fog-2;ced-3	fog-2	EtOH	7	4	11	0.636364
237	fog-2;ced-3	fog-2	EtOH	40	20	60	0.666667
238	fog-2;ced-3	fog-2	EtOH	75	10	85	0.882353
239	fog-2;ced-3	fog-2	EtOH	32	10	42	0.761905
240	fog-2;ced-3	fog-2	EtOH	0	0	0	NA
241	fog-2;ced-3	fog-2;ced-3	EtOH	44	8	52	0.846154
242	fog-2;ced-3	fog-2;ced-3	EtOH	34	5	39	0.871795
243	fog-2;ced-3	fog-2;ced-3	EtOH	68	32	100	0.68
244	fog-2;ced-3	fog-2;ced-3	EtOH	6	11	17	0.352941
245	fog-2;ced-3	fog-2;ced-3	EtOH	0	0	0	NA
246	fog-2;ced-3	fog-2;ced-3	EtOH	0	0	0	NA
247	fog-2;ced-3	fog-2;ced-3	EtOH	61	27	88	0.693182
248	fog-2;ced-3	fog-2;ced-3	EtOH	43	17	60	0.716667
249	fog-2;ced-3	fog-2;ced-3	EtOH	98	29	127	0.771654
250	fog-2;ced-3	fog-2;ced-3	EtOH	0	0	0	NA
251	fog-2;ced-3	fog-2;ced-3	EtOH	52	11	63	0.825397
252	fog-2;ced-3	fog-2;ced-3	EtOH	42	8	50	0.84
253	fog-2;ced-3	fog-2;ced-3	EtOH	7	0	7	1
254	fog-2;ced-3	fog-2;ced-3	EtOH	14	17	31	0.451613
255	fog-2;ced-3	fog-2;ced-3	EtOH	0	0	0	NA
256	fog-2;ced-3	fog-2;ced-3	EtOH	0	0	0	NA
257	fog-2;ced-3	fog-2;ced-3	EtOH	20	7	27	0.740741
259	fog-2;ced-3	fog-2;ced-3	EtOH	66	15	81	0.814815
260	fog-2;ced-3	fog-2;ced-3	EtOH	50	15	65	0.769231

## Sheet: Fig4_raw_data
Strain	Geno	Env	Ind	Larvae	Dead	Total	Survival
N2	wt	Control	1	138	0	138	1
N2	wt	Control	2	137	1	138	0.992754
N2	wt	Control	3	150	0	150	1
N2	wt	Control	4	171	0	171	1
N2	wt	Control	5	156	0	156	1
N2	wt	Control	6	176	0	176	1
N2	wt	Control	7	173	0	173	1
N2	wt	Control	8	84	0	84	1
N2	wt	Control	9	182	0	182	1
N2	wt	Control	10	187	0	187	1
N2	wt	Control	11	147	0	147	1
N2	wt	Control	12	195	0	195	1
N2	wt	Control	13	128	0	128	1
N2	wt	Control	14	101	0	101	1
N2	wt	Control	15	133	0	133	1
N2	wt	Control	16	108	0	108	1
N2	wt	Control	17	136	0	136	1
N2	wt	Control	18	139	0	139	1
N2	wt	Control	19	128	0	128	1
N2	wt	Control	20	134	0	134	1
MT1743	ced-3(n718)	Control	1	93	4	97	0.958763
MT1743	ced-3(n718)	Control	2	149	0	149	1
MT1743	ced-3(n718)	Control	3	147	1	148	0.993243
MT1743	ced-3(n718)	Control	4	164	0	164	1
MT1743	ced-3(n718)	Control	5	143	1	144	0.993056
MT1743	ced-3(n718)	Control	6	116	0	116	1
MT1743	ced-3(n718)	Control	7	147	0	147	1
MT1743	ced-3(n718)	Control	8	127	4	131	0.969466
MT1743	ced-3(n718)	Control	9	136	2	138	0.985507
MT1743	ced-3(n718)	Control	10	222	4	226	0.982301
MT1743	ced-3(n718)	Control	11	146	2	148	0.986486
MT1743	ced-3(n718)	Control	12	145	1	146	0.993151
MT1743	ced-3(n718)	Control	13	159	3	162	0.981481
MT1743	ced-3(n718)	Control	14	118	0	118	1
MT1743	ced-3(n718)	Control	15	124	3	127	0.976378
MT1743	ced-3(n718)	Control	16	108	3	111	0.972973
MT1743	ced-3(n718)	Control	17	143	0	143	1
MT1743	ced-3(n718)	Control	18	116	1	117	0.991453
MT1743	ced-3(n718)	Control	19	136	3	139	0.978417
MT1743	ced-3(n718)	Control	20	128	1	129	0.992248
MT2547	ced-4(n1162)	Control	1	160	3	163	0.981595
MT2547	ced-4(n1162)	Control	2	171	2	173	0.988439
MT2547	ced-4(n1162)	Control	3	84	0	84	1
MT2547	ced-4(n1162)	Control	4	118	2	120	0.983333
MT2547	ced-4(n1162)	Control	5	103	0	103	1
MT2547	ced-4(n1162)	Control	6	143	4	147	0.972789
MT2547	ced-4(n1162)	Control	7	182	2	184	0.98913
MT2547	ced-4(n1162)	Control	8	188	3	191	0.984293
MT2547	ced-4(n1162)	Control	9	138	1	139	0.992806
MT2547	ced-4(n1162)	Control	10	163	0	163	1
MT2547	ced-4(n1162)	Control	11	108	1	109	0.990826
MT2547	ced-4(n1162)	Control	12	125	1	126	0.992063
MT2547	ced-4(n1162)	Control	13	74	3	77	0.961039
MT2547	ced-4(n1162)	Control	14	126	2	128	0.984375
MT2547	ced-4(n1162)	Control	15	154	2	156	0.987179
MT2547	ced-4(n1162)	Control	16	109	3	112	0.973214
MT2547	ced-4(n1162)	Control	17	138	1	139	0.992806
MT2547	ced-4(n1162)	Control	18	135	0	135	1
MT2547	ced-4(n1162)	Control	19	124	1	125	0.992
MT2547	ced-4(n1162)	Control	20	106	3	109	0.972477
MT3002	ced-3(n1286)	Control	1	247	0	247	1
MT3002	ced-3(n1286)	Control	2	199	0	199	1
MT3002	ced-3(n1286)	Control	3	196	0	196	1
MT3002	ced-3(n1286)	Control	4	212	0	212	1
MT3002	ced-3(n1286)	Control	5	182	0	182	1
MT3002	ced-3(n1286)	Control	6	237	2	239	0.991632
MT3002	ced-3(n1286)	Control	7	213	0	213	1
MT3002	ced-3(n1286)	Control	8	233	2	235	0.991489
MT3002	ced-3(n1286)	Control	9	155	3	158	0.981013
MT3002	ced-3(n1286)	Control	10	228	0	228	1
MT3002	ced-3(n1286)	Control	11	165	0	165	1
MT3002	ced-3(n1286)	Control	12	139	0	139	1
MT3002	ced-3(n1286)	Control	13	163	2	165	0.987879
MT3002	ced-3(n1286)	Control	14	184	0	184	1
MT3002	ced-3(n1286)	Control	15	160	0	160	1
MT3002	ced-3(n1286)	Control	16	177	1	178	0.994382
MT3002	ced-3(n1286)	Control	17	154	0	154	1
MT3002	ced-3(n1286)	Control	18	181	2	183	0.989071
MT3002	ced-3(n1286)	Control	19	199	0	199	1
MT3002	ced-3(n1286)	Control	20	143	1	144	0.993056
RE727	ced-3(n2921)	Control	1	165	2	167	0.988024
RE727	ced-3(n2921)	Control	2	159	1	160	0.99375
RE727	ced-3(n2921)	Control	3	125	1	126	0.992063
RE727	ced-3(n2921)	Control	4	177	0	177	1
RE727	ced-3(n2921)	Control	5	133	1	134	0.992537
RE727	ced-3(n2921)	Control	6	107	0	107	1
RE727	ced-3(n2921)	Control	7	176	2	178	0.988764
RE727	ced-3(n2921)	Control	8	168	8	176	0.954545
RE727	ced-3(n2921)	Control	9	99	0	99	1
RE727	ced-3(n2921)	Control	10	139	1	140	0.992857
RE727	ced-3(n2921)	Control	11	154	0	154	1
RE727	ced-3(n2921)	Control	12	100	2	102	0.980392
RE727	ced-3(n2921)	Control	13	117	1	118	0.991525
RE727	ced-3(n2921)	Control	14	150	1	151	0.993377
RE727	ced-3(n2921)	Control	15	127	3	130	0.976923
RE727	ced-3(n2921)	Control	16	114	1	115	0.991304
RE727	ced-3(n2921)	Control	17	107	0	107	1
RE727	ced-3(n2921)	Control	18	157	0	157	1
RE727	ced-3(n2921)	Control	19	125	2	127	0.984252
RE727	ced-3(n2921)	Control	20	98	1	99	0.989899
N2	wt	Starvation	1	26	0	26	1
N2	wt	Starvation	2	35	0	35	1
N2	wt	Starvation	3	22	0	22	1
N2	wt	Starvation	4	36	0	36	1
N2	wt	Starvation	5	43	0	43	1
N2	wt	Starvation	6	28	2	30	0.933333
N2	wt	Starvation	7	32	0	32	1
N2	wt	Starvation	8	25	0	25	1
N2	wt	Starvation	9	51	0	51	1
N2	wt	Starvation	10	41	0	41	1
N2	wt	Starvation	11	39	0	39	1
N2	wt	Starvation	12	33	0	33	1
N2	wt	Starvation	13	43	0	43	1
N2	wt	Starvation	14	47	0	47	1
N2	wt	Starvation	15	24	0	24	1
N2	wt	Starvation	16	29	0	29	1
N2	wt	Starvation	17	39	1	40	0.975
N2	wt	Starvation	18	19	0	19	1
N2	wt	Starvation	19	33	0	33	1
N2	wt	Starvation	20	33	0	33	1
MT1743	ced-3(n718)	Starvation	1	18	6	24	0.75
MT1743	ced-3(n718)	Starvation	2	18	20	38	0.473684
MT1743	ced-3(n718)	Starvation	3	21	10	31	0.677419
MT1743	ced-3(n718)	Starvation	4	18	5	23	0.782609
MT1743	ced-3(n718)	Starvation	5	31	1	32	0.96875
MT1743	ced-3(n718)	Starvation	6	13	3	16	0.8125
MT1743	ced-3(n718)	Starvation	7	28	2	30	0.933333
MT1743	ced-3(n718)	Starvation	8	17	6	23	0.73913
MT1743	ced-3(n718)	Starvation	9	16	0	16	1
MT1743	ced-3(n718)	Starvation	10	21	2	23	0.913043
MT1743	ced-3(n718)	Starvation	11	11	10	21	0.52381
MT1743	ced-3(n718)	Starvation	12	9	3	12	0.75
MT1743	ced-3(n718)	Starvation	13	13	19	32	0.40625
MT1743	ced-3(n718)	Starvation	14	10	1	11	0.909091
MT1743	ced-3(n718)	Starvation	15	15	3	18	0.833333
MT1743	ced-3(n718)	Starvation	16	23	0	23	1
MT1743	ced-3(n718)	Starvation	17	23	1	24	0.958333
MT1743	ced-3(n718)	Starvation	18	19	0	19	1
MT1743	ced-3(n718)	Starvation	19	17	20	37	0.459459
MT1743	ced-3(n718)	Starvation	20	12	18	30	0.4
MT2547	ced-4(n1162)	Starvation	2	8	0	8	1
MT2547	ced-4(n1162)	Starvation	3	11	2	13	0.846154
MT2547	ced-4(n1162)	Starvation	4	12	1	13	0.923077
MT2547	ced-4(n1162)	Starvation	5	14	1	15	0.933333
MT2547	ced-4(n1162)	Starvation	6	14	1	15	0.933333
MT2547	ced-4(n1162)	Starvation	7	11	21	32	0.34375
MT2547	ced-4(n1162)	Starvation	8	11	1	12	0.916667
MT2547	ced-4(n1162)	Starvation	9	14	8	22	0.636364
MT2547	ced-4(n1162)	Starvation	10	8	11	19	0.421053
MT2547	ced-4(n1162)	Starvation	11	5	0	5	1
MT2547	ced-4(n1162)	Starvation	12	8	1	9	0.888889
MT2547	ced-4(n1162)	Starvation	13	8	0	8	1
MT2547	ced-4(n1162)	Starvation	14	16	1	17	0.941176
MT2547	ced-4(n1162)	Starvation	15	11	1	12	0.916667
MT2547	ced-4(n1162)	Starvation	16	8	19	27	0.296296
MT2547	ced-4(n1162)	Starvation	17	27	15	42	0.642857
MT2547	ced-4(n1162)	Starvation	18	18	9	27	0.666667
MT2547	ced-4(n1162)	Starvation	19	7	2	9	0.777778
MT2547	ced-4(n1162)	Starvation	20	13	5	18	0.722222
MT3002	ced-3(n1286)	Starvation	1	19	17	36	0.527778
MT3002	ced-3(n1286)	Starvation	2	15	8	23	0.652174
MT3002	ced-3(n1286)	Starvation	3	14	1	15	0.933333
MT3002	ced-3(n1286)	Starvation	4	20	24	44	0.454545
MT3002	ced-3(n1286)	Starvation	5	25	6	31	0.806452
MT3002	ced-3(n1286)	Starvation	6	15	3	18	0.833333
MT3002	ced-3(n1286)	Starvation	7	25	3	28	0.892857
MT3002	ced-3(n1286)	Starvation	8	13	1	14	0.928571
MT3002	ced-3(n1286)	Starvation	9	15	8	23	0.652174
MT3002	ced-3(n1286)	Starvation	10	13	0	13	1
MT3002	ced-3(n1286)	Starvation	11	22	3	25	0.88
MT3002	ced-3(n1286)	Starvation	12	23	4	27	0.851852
MT3002	ced-3(n1286)	Starvation	13	16	7	23	0.695652
MT3002	ced-3(n1286)	Starvation	14	40	8	48	0.833333
MT3002	ced-3(n1286)	Starvation	15	28	4	32	0.875
MT3002	ced-3(n1286)	Starvation	16	55	14	69	0.797101
MT3002	ced-3(n1286)	Starvation	17	23	6	29	0.793103
MT3002	ced-3(n1286)	Starvation	18	10	0	10	1
MT3002	ced-3(n1286)	Starvation	19	7	0	7	1
MT3002	ced-3(n1286)	Starvation	20	20	0	20	1
RE727	ced-3(n2921)	Starvation	1	53	33	86	0.616279
RE727	ced-3(n2921)	Starvation	2	17	2	19	0.894737
RE727	ced-3(n2921)	Starvation	3	19	2	21	0.904762
RE727	ced-3(n2921)	Starvation	4	16	0	16	1
RE727	ced-3(n2921)	Starvation	5	13	2	15	0.866667
RE727	ced-3(n2921)	Starvation	6	3	0	3	1
RE727	ced-3(n2921)	Starvation	7	7	0	7	1
RE727	ced-3(n2921)	Starvation	8	9	0	9	1
RE727	ced-3(n2921)	Starvation	9	19	16	35	0.542857
RE727	ced-3(n2921)	Starvation	10	35	32	67	0.522388
RE727	ced-3(n2921)	Starvation	11	50	18	68	0.735294
RE727	ced-3(n2921)	Starvation	12	60	35	95	0.631579
RE727	ced-3(n2921)	Starvation	13	47	5	52	0.903846
RE727	ced-3(n2921)	Starvation	14	24	1	25	0.96
RE727	ced-3(n2921)	Starvation	15	7	0	7	1
RE727	ced-3(n2921)	Starvation	16	11	0	11	1
RE727	ced-3(n2921)	Starvation	17	9	0	9	1
RE727	ced-3(n2921)	Starvation	18	28	2	30	0.933333
RE727	ced-3(n2921)	Starvation	19	73	17	90	0.811111
RE727	ced-3(n2921)	Starvation	20	14	0	14	1
N2	wt	EtOH	1	76	0	76	1
N2	wt	EtOH	2	141	0	141	1
N2	wt	EtOH	3	98	0	98	1
N2	wt	EtOH	4	86	0	86	1
N2	wt	EtOH	5	87	0	87	1
N2	wt	EtOH	6	92	0	92	1
N2	wt	EtOH	7	116	0	116	1
N2	wt	EtOH	8	88	0	88	1
N2	wt	EtOH	9	91	0	91	1
N2	wt	EtOH	10	98	0	98	1
N2	wt	EtOH	11	80	2	82	0.97561
N2	wt	EtOH	12	93	0	93	1
N2	wt	EtOH	13	92	0	92	1
N2	wt	EtOH	14	102	1	103	0.990291
N2	wt	EtOH	15	115	0	115	1
N2	wt	EtOH	16	106	1	107	0.990654
N2	wt	EtOH	17	96	0	96	1
N2	wt	EtOH	18	107	0	107	1
N2	wt	EtOH	19	86	0	86	1
N2	wt	EtOH	20	83	0	83	1
MT1743	ced-3(n718)	EtOH	1	50	24	74	0.675676
MT1743	ced-3(n718)	EtOH	2	110	6	116	0.948276
MT1743	ced-3(n718)	EtOH	3	6	0	6	1
MT1743	ced-3(n718)	EtOH	4	118	4	122	0.967213
MT1743	ced-3(n718)	EtOH	5	90	2	92	0.978261
MT1743	ced-3(n718)	EtOH	6	67	7	74	0.905405
MT1743	ced-3(n718)	EtOH	7	108	5	113	0.955752
MT1743	ced-3(n718)	EtOH	8	128	6	134	0.955224
MT1743	ced-3(n718)	EtOH	9	89	4	93	0.956989
MT1743	ced-3(n718)	EtOH	10	98	5	103	0.951456
MT1743	ced-3(n718)	EtOH	11	73	2	75	0.973333
MT1743	ced-3(n718)	EtOH	12	89	4	93	0.956989
MT1743	ced-3(n718)	EtOH	13	89	7	96	0.927083
MT1743	ced-3(n718)	EtOH	14	94	4	98	0.959184
MT1743	ced-3(n718)	EtOH	15	114	6	120	0.95
MT1743	ced-3(n718)	EtOH	16	101	5	106	0.95283
MT1743	ced-3(n718)	EtOH	17	88	10	98	0.897959
MT1743	ced-3(n718)	EtOH	18	88	2	90	0.977778
MT1743	ced-3(n718)	EtOH	19	120	5	125	0.96
MT1743	ced-3(n718)	EtOH	20	59	3	62	0.951613
MT2547	ced-4(n1162)	EtOH	1	89	5	94	0.946809
MT2547	ced-4(n1162)	EtOH	2	55	3	58	0.948276
MT2547	ced-4(n1162)	EtOH	3	101	12	113	0.893805
MT2547	ced-4(n1162)	EtOH	4	88	5	93	0.946237
MT2547	ced-4(n1162)	EtOH	5	79	19	98	0.806122
MT2547	ced-4(n1162)	EtOH	6	12	5	17	0.705882
MT2547	ced-4(n1162)	EtOH	7	150	21	171	0.877193
MT2547	ced-4(n1162)	EtOH	8	62	7	69	0.898551
MT2547	ced-4(n1162)	EtOH	9	72	5	77	0.935065
MT2547	ced-4(n1162)	EtOH	10	83	12	95	0.873684
MT2547	ced-4(n1162)	EtOH	11	72	2	74	0.972973
MT2547	ced-4(n1162)	EtOH	12	33	2	35	0.942857
MT2547	ced-4(n1162)	EtOH	13	83	0	83	1
MT2547	ced-4(n1162)	EtOH	14	72	14	86	0.837209
MT2547	ced-4(n1162)	EtOH	15	61	2	63	0.968254
MT2547	ced-4(n1162)	EtOH	16	58	3	61	0.95082
MT2547	ced-4(n1162)	EtOH	17	92	3	95	0.968421
MT2547	ced-4(n1162)	EtOH	18	92	3	95	0.968421
MT2547	ced-4(n1162)	EtOH	19	118	2	120	0.983333
MT2547	ced-4(n1162)	EtOH	20	144	21	165	0.872727
MT3002	ced-3(n1286)	EtOH	2	80	1	81	0.987654
MT3002	ced-3(n1286)	EtOH	3	79	3	82	0.963415
MT3002	ced-3(n1286)	EtOH	4	10	4	14	0.714286
MT3002	ced-3(n1286)	EtOH	5	60	4	64	0.9375
MT3002	ced-3(n1286)	EtOH	6	95	4	99	0.959596
MT3002	ced-3(n1286)	EtOH	8	70	2	72	0.972222
MT3002	ced-3(n1286)	EtOH	9	67	2	69	0.971014
MT3002	ced-3(n1286)	EtOH	10	69	3	72	0.958333
MT3002	ced-3(n1286)	EtOH	11	65	3	68	0.955882
MT3002	ced-3(n1286)	EtOH	12	95	7	102	0.931373
MT3002	ced-3(n1286)	EtOH	13	23	0	23	1
MT3002	ced-3(n1286)	EtOH	14	62	6	68	0.911765
MT3002	ced-3(n1286)	EtOH	15	2	0	2	1
MT3002	ced-3(n1286)	EtOH	16	83	0	83	1
MT3002	ced-3(n1286)	EtOH	17	92	4	96	0.958333
MT3002	ced-3(n1286)	EtOH	18	49	3	52	0.942308
MT3002	ced-3(n1286)	EtOH	19	74	6	80	0.925
MT3002	ced-3(n1286)	EtOH	20	81	2	83	0.975904
RE727	ced-3(n2921)	EtOH	1	47	0	47	1
RE727	ced-3(n2921)	EtOH	2	93	6	99	0.939394
RE727	ced-3(n2921)	EtOH	3	44	11	55	0.8
RE727	ced-3(n2921)	EtOH	4	43	1	44	0.977273
RE727	ced-3(n2921)	EtOH	5	120	8	128	0.9375
RE727	ced-3(n2921)	EtOH	6	37	8	45	0.822222
RE727	ced-3(n2921)	EtOH	7	127	6	133	0.954887
RE727	ced-3(n2921)	EtOH	8	122	8	130	0.938462
RE727	ced-3(n2921)	EtOH	9	115	9	124	0.927419
RE727	ced-3(n2921)	EtOH	10	12	2	14	0.857143
RE727	ced-3(n2921)	EtOH	11	2	3	5	0.4
RE727	ced-3(n2921)	EtOH	12	88	19	107	0.82243
RE727	ced-3(n2921)	EtOH	14	76	6	82	0.926829
RE727	ced-3(n2921)	EtOH	15	74	3	77	0.961039
RE727	ced-3(n2921)	EtOH	16	56	6	62	0.903226
RE727	ced-3(n2921)	EtOH	17	85	15	100	0.85
RE727	ced-3(n2921)	EtOH	19	118	7	125	0.944

## Sheet: Fig5_raw_data
Strain	Geno	Env	Ind	Larvae	Dead	Total	Survival
N2	wt	Control	1	185	0	185	1
N2	wt	Control	2	178	0	178	1
N2	wt	Control	3	156	0	156	1
N2	wt	Control	4	188	0	188	1
N2	wt	Control	5	195	0	195	1
N2	wt	Control	6	184	1	185	0.994595
N2	wt	Control	7	187	0	187	1
N2	wt	Control	8	178	0	178	1
N2	wt	Control	9	183	0	183	1
N2	wt	Control	10	189	0	189	1
N2	wt	Control	11	196	0	196	1
N2	wt	Control	12	165	0	165	1
N2	wt	Control	13	154	0	154	1
N2	wt	Control	14	178	0	178	1
N2	wt	Control	15	180	0	180	1
N2	wt	Control	16	182	0	182	1
N2	wt	Control	17	176	0	176	1
N2	wt	Control	18	168	0	168	1
N2	wt	Control	19	198	0	198	1
N2	wt	Control	20	183	0	183	1
N2	wt	EtOH	1	108	0	108	1
N2	wt	EtOH	2	111	0	111	1
N2	wt	EtOH	3	92	0	92	1
N2	wt	EtOH	4	126	1	127	0.992126
N2	wt	EtOH	5	121	1	122	0.991803
N2	wt	EtOH	6	118	2	120	0.983333
N2	wt	EtOH	7	105	0	105	1
N2	wt	EtOH	8	121	3	124	0.975806
N2	wt	EtOH	9	108	0	108	1
N2	wt	EtOH	10	123	0	123	1
N2	wt	EtOH	11	112	0	112	1
N2	wt	EtOH	12	121	1	122	0.991803
N2	wt	EtOH	13	108	1	109	0.990826
N2	wt	EtOH	14	99	0	99	1
N2	wt	EtOH	15	115	2	117	0.982906
N2	wt	EtOH	16	123	1	124	0.991935
N2	wt	EtOH	17	112	0	112	1
N2	wt	EtOH	18	136	0	136	1
N2	wt	EtOH	19	98	0	98	1
N2	wt	EtOH	20	124	2	126	0.984127
N2	wt	Starvation	1	95	1	96	0.989583
N2	wt	Starvation	2	112	0	112	1
N2	wt	Starvation	3	108	0	108	1
N2	wt	Starvation	4	136	1	137	0.992701
N2	wt	Starvation	5	123	0	123	1
N2	wt	Starvation	6	107	0	107	1
N2	wt	Starvation	7	121	1	122	0.991803
N2	wt	Starvation	8	100	0	100	1
N2	wt	Starvation	9	119	0	119	1
N2	wt	Starvation	10	107	0	107	1
N2	wt	Starvation	11	127	1	128	0.992188
N2	wt	Starvation	12	117	0	117	1
N2	wt	Starvation	13	109	0	109	1
N2	wt	Starvation	14	98	0	98	1
N2	wt	Starvation	15	136	0	136	1
N2	wt	Starvation	16	107	1	108	0.990741
N2	wt	Starvation	17	123	1	124	0.991935
N2	wt	Starvation	18	132	0	132	1
N2	wt	Starvation	19	108	1	109	0.990826
N2	wt	Starvation	20	120	2	122	0.983607
MT1743	ced-3(n718)	Control	1	108	1	109	0.990826
MT1743	ced-3(n718)	Control	2	95	0	95	1
MT1743	ced-3(n718)	Control	3	112	1	113	0.99115
MT1743	ced-3(n718)	Control	4	117	2	119	0.983193
MT1743	ced-3(n718)	Control	5	115	0	115	1
MT1743	ced-3(n718)	Control	6	144	0	144	1
MT1743	ced-3(n718)	Control	7	135	1	136	0.992647
MT1743	ced-3(n718)	Control	8	134	2	136	0.985294
MT1743	ced-3(n718)	Control	9	162	3	165	0.981818
MT1743	ced-3(n718)	Control	10	144	0	144	1
MT1743	ced-3(n718)	Control	11	151	0	151	1
MT1743	ced-3(n718)	Control	12	112	1	113	0.99115
MT1743	ced-3(n718)	Control	13	136	2	138	0.985507
MT1743	ced-3(n718)	Control	14	129	2	131	0.984733
MT1743	ced-3(n718)	Control	15	117	2	119	0.983193
MT1743	ced-3(n718)	Control	16	143	1	144	0.993056
MT1743	ced-3(n718)	Control	17	127	0	127	1
MT1743	ced-3(n718)	Control	18	150	20	170	0.882353
MT1743	ced-3(n718)	Control	19	132	3	135	0.977778
MT1743	ced-3(n718)	Control	20	128	1	129	0.992248
MT1743	ced-3(n718)	EtOH	1	84	5	89	0.94382
MT1743	ced-3(n718)	EtOH	2	84	3	87	0.965517
MT1743	ced-3(n718)	EtOH	3	106	5	111	0.954955
MT1743	ced-3(n718)	EtOH	4	105	4	109	0.963303
MT1743	ced-3(n718)	EtOH	5	99	2	101	0.980198
MT1743	ced-3(n718)	EtOH	6	85	6	91	0.934066
MT1743	ced-3(n718)	EtOH	7	22	14	36	0.611111
MT1743	ced-3(n718)	EtOH	8	80	2	82	0.97561
MT1743	ced-3(n718)	EtOH	9	53	5	58	0.913793
MT1743	ced-3(n718)	EtOH	10	64	3	67	0.955224
MT1743	ced-3(n718)	EtOH	11	75	5	80	0.9375
MT1743	ced-3(n718)	EtOH	12	21	1	22	0.954545
MT1743	ced-3(n718)	EtOH	13	87	9	96	0.90625
MT1743	ced-3(n718)	EtOH	14	101	4	105	0.961905
MT1743	ced-3(n718)	EtOH	15	56	4	60	0.933333
MT1743	ced-3(n718)	EtOH	16	43	1	44	0.977273
MT1743	ced-3(n718)	EtOH	17	68	5	73	0.931507
MT1743	ced-3(n718)	EtOH	18	75	6	81	0.925926
MT1743	ced-3(n718)	EtOH	19	52	4	56	0.928571
MT1743	ced-3(n718)	EtOH	20	41	5	46	0.891304
MT1743	ced-3(n718)	Starvation	1	89	0	89	1
MT1743	ced-3(n718)	Starvation	2	78	7	85	0.917647
MT1743	ced-3(n718)	Starvation	3	56	12	68	0.823529
MT1743	ced-3(n718)	Starvation	4	65	5	70	0.928571
MT1743	ced-3(n718)	Starvation	5	37	1	38	0.973684
MT1743	ced-3(n718)	Starvation	6	83	9	92	0.902174
MT1743	ced-3(n718)	Starvation	7	54	15	69	0.782609
MT1743	ced-3(n718)	Starvation	8	65	12	77	0.844156
MT1743	ced-3(n718)	Starvation	9	51	5	56	0.910714
MT1743	ced-3(n718)	Starvation	10	71	1	72	0.986111
MT1743	ced-3(n718)	Starvation	11	48	8	56	0.857143
MT1743	ced-3(n718)	Starvation	12	49	5	54	0.907407
MT1743	ced-3(n718)	Starvation	13	43	3	46	0.934783
MT1743	ced-3(n718)	Starvation	14	29	4	33	0.878788
MT1743	ced-3(n718)	Starvation	15	55	14	69	0.797101
MT1743	ced-3(n718)	Starvation	16	48	4	52	0.923077
MT1743	ced-3(n718)	Starvation	17	52	5	57	0.912281
MT1743	ced-3(n718)	Starvation	18	75	10	85	0.882353
MT1743	ced-3(n718)	Starvation	19	67	6	73	0.917808
MT1743	ced-3(n718)	Starvation	20	79	8	87	0.908046
MT4770	ced-9(n1950)	Control	1	123	0	123	1
MT4770	ced-9(n1950)	Control	2	16	2	18	0.888889
MT4770	ced-9(n1950)	Control	3	136	2	138	0.985507
MT4770	ced-9(n1950)	Control	4	106	2	108	0.981481
MT4770	ced-9(n1950)	Control	5	129	1	130	0.992308
MT4770	ced-9(n1950)	Control	6	89	0	89	1
MT4770	ced-9(n1950)	Control	7	112	0	112	1
MT4770	ced-9(n1950)	Control	8	180	3	183	0.983607
MT4770	ced-9(n1950)	Control	9	160	3	163	0.981595
MT4770	ced-9(n1950)	Control	10	118	0	118	1
MT4770	ced-9(n1950)	Control	11	124	0	124	1
MT4770	ced-9(n1950)	Control	12	109	2	111	0.981982
MT4770	ced-9(n1950)	Control	13	112	1	113	0.99115
MT4770	ced-9(n1950)	Control	14	145	0	145	1
MT4770	ced-9(n1950)	Control	15	132	1	133	0.992481
MT4770	ced-9(n1950)	Control	16	113	0	113	1
MT4770	ced-9(n1950)	Control	17	156	0	156	1
MT4770	ced-9(n1950)	Control	18	126	3	129	0.976744
MT4770	ced-9(n1950)	Control	19	117	0	117	1
MT4770	ced-9(n1950)	Control	20	131	3	134	0.977612
MT4770	ced-9(n1950)	EtOH	1	101	1	102	0.990196
MT4770	ced-9(n1950)	EtOH	2	114	3	117	0.974359
MT4770	ced-9(n1950)	EtOH	3	121	1	122	0.991803
MT4770	ced-9(n1950)	EtOH	4	93	2	95	0.978947
MT4770	ced-9(n1950)	EtOH	6	97	0	97	1
MT4770	ced-9(n1950)	EtOH	7	101	0	101	1
MT4770	ced-9(n1950)	EtOH	8	78	0	78	1
MT4770	ced-9(n1950)	EtOH	9	7	1	8	0.875
MT4770	ced-9(n1950)	EtOH	10	51	0	51	1
MT4770	ced-9(n1950)	EtOH	11	68	0	68	1
MT4770	ced-9(n1950)	EtOH	12	105	0	105	1
MT4770	ced-9(n1950)	EtOH	13	64	1	65	0.984615
MT4770	ced-9(n1950)	EtOH	14	79	1	80	0.9875
MT4770	ced-9(n1950)	EtOH	15	21	0	21	1
MT4770	ced-9(n1950)	EtOH	16	80	0	80	1
MT4770	ced-9(n1950)	EtOH	17	77	1	78	0.987179
MT4770	ced-9(n1950)	EtOH	18	42	1	43	0.976744
MT4770	ced-9(n1950)	EtOH	19	98	0	98	1
MT4770	ced-9(n1950)	EtOH	20	65	2	67	0.970149
MT4770	ced-9(n1950)	Starvation	1	86	4	90	0.955556
MT4770	ced-9(n1950)	Starvation	2	100	1	101	0.990099
MT4770	ced-9(n1950)	Starvation	3	101	0	101	1
MT4770	ced-9(n1950)	Starvation	4	98	1	99	0.989899
MT4770	ced-9(n1950)	Starvation	5	97	2	99	0.979798
MT4770	ced-9(n1950)	Starvation	6	104	0	104	1
MT4770	ced-9(n1950)	Starvation	7	70	0	70	1
MT4770	ced-9(n1950)	Starvation	8	83	2	85	0.976471
MT4770	ced-9(n1950)	Starvation	9	87	2	89	0.977528
MT4770	ced-9(n1950)	Starvation	10	41	0	41	1
MT4770	ced-9(n1950)	Starvation	11	72	3	75	0.96
MT4770	ced-9(n1950)	Starvation	12	119	0	119	1
MT4770	ced-9(n1950)	Starvation	13	96	3	99	0.969697
MT4770	ced-9(n1950)	Starvation	14	83	2	85	0.976471
MT4770	ced-9(n1950)	Starvation	15	87	0	87	1
MT4770	ced-9(n1950)	Starvation	16	76	2	78	0.974359
MT4770	ced-9(n1950)	Starvation	17	101	0	101	1
MT4770	ced-9(n1950)	Starvation	18	87	3	90	0.966667
MT4770	ced-9(n1950)	Starvation	19	91	2	93	0.978495
MT4770	ced-9(n1950)	Starvation	20	86	1	87	0.988506
MT8735	egl-1(n1084n3082)	Control	1	64	0	64	1
MT8735	egl-1(n1084n3082)	Control	2	129	0	129	1
MT8735	egl-1(n1084n3082)	Control	3	123	0	123	1
MT8735	egl-1(n1084n3082)	Control	4	119	0	119	1
MT8735	egl-1(n1084n3082)	Control	5	89	0	89	1
MT8735	egl-1(n1084n3082)	Control	6	134	0	134	1
MT8735	egl-1(n1084n3082)	Control	7	94	0	94	1
MT8735	egl-1(n1084n3082)	Control	8	91	1	92	0.98913
MT8735	egl-1(n1084n3082)	Control	9	131	0	131	1
MT8735	egl-1(n1084n3082)	Control	10	153	0	153	1
MT8735	egl-1(n1084n3082)	Control	11	132	1	133	0.992481
MT8735	egl-1(n1084n3082)	Control	12	119	2	121	0.983471
MT8735	egl-1(n1084n3082)	Control	13	98	0	98	1
MT8735	egl-1(n1084n3082)	Control	14	126	0	126	1
MT8735	egl-1(n1084n3082)	Control	15	132	0	132	1
MT8735	egl-1(n1084n3082)	Control	16	124	0	124	1
MT8735	egl-1(n1084n3082)	Control	17	151	0	151	1
MT8735	egl-1(n1084n3082)	Control	18	108	1	109	0.990826
MT8735	egl-1(n1084n3082)	Control	19	122	0	122	1
MT8735	egl-1(n1084n3082)	Control	20	117	0	117	1
MT8735	egl-1(n1084n3082)	EtOH	1	103	2	105	0.980952
MT8735	egl-1(n1084n3082)	EtOH	2	27	0	27	1
MT8735	egl-1(n1084n3082)	EtOH	3	15	0	15	1
MT8735	egl-1(n1084n3082)	EtOH	4	77	1	78	0.987179
MT8735	egl-1(n1084n3082)	EtOH	5	58	0	58	1
MT8735	egl-1(n1084n3082)	EtOH	6	18	0	18	1
MT8735	egl-1(n1084n3082)	EtOH	7	66	1	67	0.985075
MT8735	egl-1(n1084n3082)	EtOH	8	49	1	50	0.98
MT8735	egl-1(n1084n3082)	EtOH	9	66	0	66	1
MT8735	egl-1(n1084n3082)	EtOH	10	43	0	43	1
MT8735	egl-1(n1084n3082)	EtOH	11	46	0	46	1
MT8735	egl-1(n1084n3082)	EtOH	12	45	4	49	0.918367
MT8735	egl-1(n1084n3082)	EtOH	13	4	0	4	1
MT8735	egl-1(n1084n3082)	EtOH	14	39	0	39	1
MT8735	egl-1(n1084n3082)	EtOH	15	38	3	41	0.926829
MT8735	egl-1(n1084n3082)	EtOH	16	54	1	55	0.981818
MT8735	egl-1(n1084n3082)	EtOH	17	38	0	38	1
MT8735	egl-1(n1084n3082)	EtOH	18	43	0	43	1
MT8735	egl-1(n1084n3082)	EtOH	19	51	2	53	0.962264
MT8735	egl-1(n1084n3082)	EtOH	20	60	1	61	0.983607
MT8735	egl-1(n1084n3082)	Starvation	1	53	0	53	1
MT8735	egl-1(n1084n3082)	Starvation	2	39	0	39	1
MT8735	egl-1(n1084n3082)	Starvation	3	48	0	48	1
MT8735	egl-1(n1084n3082)	Starvation	4	37	0	37	1
MT8735	egl-1(n1084n3082)	Starvation	5	43	0	43	1
MT8735	egl-1(n1084n3082)	Starvation	6	37	0	37	1
MT8735	egl-1(n1084n3082)	Starvation	7	41	0	41	1
MT8735	egl-1(n1084n3082)	Starvation	8	41	0	41	1
MT8735	egl-1(n1084n3082)	Starvation	9	40	0	40	1
MT8735	egl-1(n1084n3082)	Starvation	10	38	0	38	1
MT8735	egl-1(n1084n3082)	Starvation	11	50	0	50	1
MT8735	egl-1(n1084n3082)	Starvation	12	55	0	55	1
MT8735	egl-1(n1084n3082)	Starvation	13	46	0	46	1
MT8735	egl-1(n1084n3082)	Starvation	14	43	0	43	1
MT8735	egl-1(n1084n3082)	Starvation	15	32	0	32	1
MT8735	egl-1(n1084n3082)	Starvation	16	43	0	43	1
MT8736	egl-1(n1084n3082)	Starvation	17	38	0	38	1
MT8737	egl-1(n1084n3082)	Starvation	18	52	0	52	1
MT8738	egl-1(n1084n3082)	Starvation	19	43	0	43	1
MT8739	egl-1(n1084n3082)	Starvation	20	39	0	39	1

## Sheet: Fig6,7A,B_raw_data
Strain	Geno	Env	Lengthpx	Widthpx	Length	Width	Volume	WLratio	Shape
N2	wt	Starvation	107.299	57.628	49.894	26.797	18759.5	0.537079	E
N2	wt	Starvation	116.387	60.729	54.12	28.239	22597.2	0.521785	E
N2	wt	Starvation	106.963	66.219	49.7378	30.7918	24692	0.619083	E
N2	wt	Starvation	110.535	65.215	51.3988	30.325	24748.7	0.589994	E
N2	wt	Starvation	114.232	64.885	53.1179	30.1715	25318.3	0.568011	E
N2	wt	Starvation	102.176	60.877	47.5118	28.3078	19934.8	0.595805	E
N2	wt	Starvation	109.202	58.523	50.7789	27.2132	19689.8	0.535915	E
N2	wt	Starvation	101.607	63.6	47.2473	29.574	21636.9	0.625941	E
N2	wt	Starvation	105.702	62.241	49.1514	28.9421	21557.3	0.588835	E
N2	wt	Starvation	100.663	58.523	46.8083	27.2132	18150.2	0.581375	E
N2	wt	Starvation	111.4	62.266	51.801	28.9537	22737.6	0.558941	E
N2	wt	Starvation	107.28	59.203	49.8852	27.5294	19795.4	0.551855	E
N2	wt	Starvation	105.019	63.906	48.8338	29.7163	22579.2	0.608518	E
N2	wt	Starvation	107.961	67.987	50.2019	31.614	26271	0.629737	E
N2	wt	Starvation	119.423	68.822	55.5317	32.0022	29778.3	0.576288	E
N2	wt	Starvation	105.681	56.851	49.1417	26.4357	17981.7	0.537949	E
N2	wt	Starvation	117.585	75.548	54.677	35.1298	35331	0.642497	E
N2	wt	Starvation	113.811	68.768	52.9221	31.9771	28334.4	0.60423	E
N2	wt	Starvation	109.385	73.376	50.864	34.1198	31004.4	0.670805	R
N2	wt	Starvation	109.018	72.67	50.6934	33.7916	30308.6	0.666587	R
N2	wt	Starvation	102.801	69.203	47.8025	32.1794	25918.2	0.673174	R
N2	wt	Starvation	109.554	71.61	50.9426	33.2987	29575.6	0.65365	R
N2	wt	Starvation	112.294	65.734	52.2167	30.5663	25544.3	0.585374	E
N2	wt	Starvation	114.07	62.008	53.0426	28.8337	23090	0.543596	E
N2	wt	Starvation	108.227	61.587	50.3256	28.638	21610.8	0.569054	E
N2	wt	Starvation	98.494	60.811	45.7997	28.2771	19174.8	0.617408	E
N2	wt	Starvation	112.071	62.893	52.113	29.2452	23337.6	0.561189	E
N2	wt	Starvation	96.026	59.439	44.6521	27.6391	17860.3	0.618989	E
N2	wt	Starvation	104.758	59.404	48.7125	27.6229	19461.5	0.567059	E
N2	wt	Starvation	94.763	54.918	44.0648	25.5369	15046.2	0.57953	E
N2	wt	Starvation	110.955	63.217	51.5941	29.3959	23343.8	0.569754	E
N2	wt	Starvation	101.607	60.605	47.2473	28.1813	19647.1	0.596465	E
N2	wt	Starvation	113.553	60.472	52.8021	28.1195	21860.7	0.532544	E
N2	wt	Starvation	101.868	60.877	47.3686	28.3078	19874.8	0.597607	E
N2	wt	Starvation	103.6	54.644	48.174	25.4095	16285.5	0.527452	E
N2	wt	Starvation	96.773	61.351	44.9994	28.5282	19175.9	0.633968	E
N2	wt	Starvation	103.247	61.741	48.0099	28.7096	20719.6	0.597993	E
N2	wt	Starvation	104.752	62.032	48.7097	28.8449	21220.3	0.59218	E
N2	wt	Starvation	112.508	65.437	52.3162	30.4282	25362.2	0.581621	E
N2	wt	Starvation	109.385	59.775	50.864	27.7954	20575.7	0.546464	E
N2	wt	Starvation	103.325	59.397	48.0461	27.6196	19190.7	0.574856	E
N2	wt	Starvation	117.341	60.166	54.5636	27.9772	22361.9	0.512745	E
N2	wt	Starvation	109.11	63.977	50.7362	29.7493	23510.9	0.586353	E
N2	wt	Starvation	110.114	62.29	51.203	28.9649	22492.4	0.565686	E
N2	wt	Starvation	104.235	61.774	48.4693	28.7249	20940.3	0.592642	E
N2	wt	Starvation	101.356	63.6	47.1305	29.574	21583.5	0.627491	E
N2	wt	Starvation	113.283	60.208	52.6766	27.9967	21618.8	0.531483	E
N2	wt	Starvation	103.586	61.074	48.1675	28.3994	20341	0.589597	E
N2	wt	Starvation	106.217	55.606	49.3909	25.8568	17290	0.523513	E
N2	wt	Starvation	104.546	59.636	48.6139	27.7307	19574.1	0.570428	E
N2	wt	Starvation	99.035	56.727	46.0513	26.3781	16777.4	0.572797	E
N2	wt	Starvation	100.51	55.462	46.7372	25.7898	16276.4	0.551806	E
N2	wt	Starvation	110.941	64.413	51.5876	29.952	24232.4	0.580606	E
N2	wt	Starvation	112.872	54.129	52.4855	25.17	17410.2	0.479561	O
N2	wt	Starvation	112.379	64.133	52.2562	29.8218	24333.6	0.570685	E
N2	wt	Starvation	103.817	59.682	48.2749	27.7521	19467.6	0.574877	E
N2	wt	Starvation	104.317	60.033	48.5074	27.9153	19792.1	0.575486	E
N2	wt	Starvation	106.794	63.655	49.6592	29.5996	22780.8	0.596054	E
N2	wt	Starvation	102.84	60.877	47.8206	28.3078	20064.4	0.591958	E
N2	wt	Starvation	97.837	63.64	45.4942	29.5926	20860.3	0.65047	R
N2	wt	Starvation	86.907	50.39	40.4118	23.4314	11617.2	0.579815	E
N2	wt	Starvation	112.614	59.034	52.3655	27.4508	20661.1	0.524215	E
N2	wt	Starvation	114.978	64.677	53.4648	30.0748	25320.5	0.562516	E
N2	wt	Starvation	104.69	55.227	48.6809	25.6806	16809.9	0.527529	E
N2	wt	Starvation	113.018	68.242	52.5534	31.7325	27708.2	0.603815	E
N2	wt	Starvation	98.681	62.769	45.8867	29.1876	20468.3	0.63608	E
N2	wt	Starvation	97.949	67.179	45.5463	31.2382	23271.5	0.685857	R
N2	wt	Starvation	95.713	65.863	44.5065	30.6263	21858.1	0.68813	R
N2	wt	Starvation	102.591	62.37	47.7048	29.0021	21009.6	0.607948	E
N2	wt	Starvation	97.514	54.342	45.344	25.269	15159.9	0.557274	E
N2	wt	Starvation	109.124	60.745	50.7427	28.2464	21198.2	0.55666	E
N2	wt	Starvation	96.255	64.498	44.7586	29.9916	21080.1	0.670074	R
N2	wt	Starvation	107.648	63.781	50.0563	29.6582	23054	0.592496	E
N2	wt	Starvation	99.156	57.489	46.1075	26.7324	17252.3	0.579783	E
N2	wt	Starvation	106.532	61.587	49.5374	28.638	21272.4	0.578108	E
N2	wt	Starvation	97.417	60.745	45.2989	28.2464	18924	0.623556	E
N2	wt	Starvation	105.513	65.803	49.0635	30.5984	24052.2	0.623648	E
N2	wt	Starvation	96.835	55.471	45.0283	25.794	15686.3	0.57284	E
N2	wt	Starvation	115.248	66.731	53.5903	31.0299	27017.6	0.579021	E
N2	wt	Starvation	94.048	56.727	43.7323	26.3781	15932.6	0.603171	E
N2	wt	Starvation	107.912	59.54	50.1791	27.6861	20139.3	0.551746	E
N2	wt	Starvation	102.474	61.911	47.6504	28.7886	20677.9	0.604163	E
N2	wt	Starvation	108.665	64.777	50.5292	30.1213	24004.3	0.596117	E
N2	wt	Starvation	92.914	55.579	43.205	25.8442	15109.8	0.598177	E
N2	wt	Starvation	103.73	60.605	48.2345	28.1813	20057.6	0.584257	E
N2	wt	Starvation	92.914	59.816	43.205	27.8144	17501.4	0.643778	E
N2	wt	Starvation	100.424	65.437	46.6972	30.4282	22638.2	0.651607	R
N2	wt	Starvation	97.499	61.098	45.337	28.4106	19160.7	0.626653	E
N2	wt	Starvation	115.412	64.008	53.6666	29.7637	24893	0.554604	E
N2	wt	Starvation	101.548	57.454	47.2198	26.7161	17646.9	0.565782	E
N2	wt	Starvation	109.202	63.64	50.7789	29.5926	23283.5	0.582773	E
N2	wt	Starvation	96.747	55.082	44.9874	25.6131	15453.1	0.569341	E
N2	wt	Starvation	106.775	60.166	49.6504	27.9772	20348.4	0.563484	E
N2	wt	Starvation	103.74	58.941	48.2391	27.4076	18973.1	0.568161	E
N2	wt	Starvation	113.318	56.859	52.6929	26.4394	19286.6	0.501765	E
N2	wt	Starvation	105.224	63.063	48.9292	29.3243	22030.4	0.599321	E
N2	wt	Starvation	107.934	61.057	50.1893	28.3915	21183	0.565688	E
MT1743	ced-3(n718)	Starvation	92.309	59.963	42.9237	27.8828	17473	0.64959	E
MT1743	ced-3(n718)	Starvation	106.444	63.812	49.4965	29.6726	22818.3	0.599489	E
MT1743	ced-3(n718)	Starvation	80.43	55.902	37.4	25.9944	13232.1	0.695039	R
MT1743	ced-3(n718)	Starvation	78.746	62.241	36.6169	28.9421	16059.8	0.790402	S
MT1743	ced-3(n718)	Starvation	83.487	58.258	38.8215	27.09	14917.2	0.697809	R
MT1743	ced-3(n718)	Starvation	81.541	58.31	37.9166	27.1142	14595.5	0.7151	R
MT1743	ced-3(n718)	Starvation	76.026	72.471	35.3521	33.699	21020.7	0.95324	S
MT1743	ced-3(n718)	Starvation	82.079	59.942	38.1667	27.873	15525.7	0.730296	R
MT1743	ced-3(n718)	Starvation	78.772	59.034	36.629	27.4508	14452.2	0.749429	R
MT1743	ced-3(n718)	Starvation	73.082	49.659	33.9831	23.0914	9487.76	0.679497	R
MT1743	ced-3(n718)	Starvation	87.983	78.294	40.9121	36.4067	28393.1	0.889876	S
MT1743	ced-3(n718)	Starvation	93.723	64.444	43.5812	29.9665	20491.3	0.687601	R
MT1743	ced-3(n718)	Starvation	70.566	63.217	32.8132	29.3959	14846.4	0.895856	S
MT1743	ced-3(n718)	Starvation	84.085	75.484	39.0995	35.1001	25222.4	0.897711	S
MT1743	ced-3(n718)	Starvation	72.007	47.802	33.4833	22.2279	8662.12	0.663852	R
MT1743	ced-3(n718)	Starvation	91.389	70.682	42.4959	32.8671	24036.4	0.773419	S
MT1743	ced-3(n718)	Starvation	96.385	64.008	44.819	29.7637	20789.1	0.664087	R
MT1743	ced-3(n718)	Starvation	59.464	52.498	27.6508	24.4116	8627.74	0.882853	S
MT1743	ced-3(n718)	Starvation	89.56	61.351	41.6454	28.5282	17746.6	0.685027	R
MT1743	ced-3(n718)	Starvation	99.071	70.364	46.068	32.7193	25822.9	0.710238	R
MT1743	ced-3(n718)	Starvation	98.793	68.052	45.9387	31.6442	24086	0.688834	R
MT1743	ced-3(n718)	Starvation	94.704	61.072	44.0374	28.3985	18595.6	0.644872	E
MT1743	ced-3(n718)	Starvation	68.352	43.081	31.7837	20.0327	6678.52	0.630281	E
MT1743	ced-3(n718)	Starvation	87.316	56.303	40.6019	26.1809	14571.8	0.644819	E
MT1743	ced-3(n718)	Starvation	106.775	62.769	49.6504	29.1876	22147.1	0.587862	E
MT1743	ced-3(n718)	Starvation	88.769	55.009	41.2776	25.5792	14141.2	0.619687	E
MT1743	ced-3(n718)	Starvation	95.341	56.365	44.3336	26.2097	15946.2	0.591194	E
MT1743	ced-3(n718)	Starvation	91.984	57.271	42.7726	26.631	15883.2	0.622619	E
MT1743	ced-3(n718)	Starvation	95.901	59.548	44.594	27.6898	17902.6	0.620932	E
MT1743	ced-3(n718)	Starvation	94.175	55	43.7914	25.575	14997.5	0.584019	E
MT1743	ced-3(n718)	Starvation	95.452	59.029	44.3852	27.4485	17509.5	0.618416	E
MT1743	ced-3(n718)	Starvation	100.381	67.462	46.6772	31.3698	24050.7	0.672059	R
MT1743	ced-3(n718)	Starvation	97.662	60.472	45.4128	28.1195	18801.5	0.619197	E
MT1743	ced-3(n718)	Starvation	76.012	53.632	35.3456	24.9389	11510.3	0.705573	R
MT1743	ced-3(n718)	Starvation	100.955	58.523	46.9441	27.2132	18202.8	0.579694	E
MT1743	ced-3(n718)	Starvation	85.703	59.093	39.8519	27.4782	15755.3	0.689509	R
MT1743	ced-3(n718)	Starvation	96.664	62.681	44.9488	29.1467	19993.7	0.648442	E
MT1743	ced-3(n718)	Starvation	73.442	46.38	34.1505	21.5667	8316.94	0.631519	E
MT1743	ced-3(n718)	Starvation	83.054	60.075	38.6201	27.9349	15779.9	0.723325	R
MT1743	ced-3(n718)	Starvation	91.285	60.828	42.4475	28.285	17781.3	0.666353	R
MT1743	ced-3(n718)	Starvation	104.738	70.406	48.7032	32.7388	27332.6	0.672211	R
MT1743	ced-3(n718)	Starvation	94.541	56.859	43.9616	26.4394	16090.7	0.601422	E
MT1743	ced-3(n718)	Starvation	95.509	67.052	44.4117	31.1792	22606.1	0.702049	R
MT1743	ced-3(n718)	Starvation	76.026	48.01	35.3521	22.3246	9225.35	0.631494	E
MT1743	ced-3(n718)	Starvation	94.752	60.959	44.0597	28.3459	18536.2	0.643353	E
MT1743	ced-3(n718)	Starvation	89.492	60	41.6138	27.9	16960.7	0.670451	R
MT1743	ced-3(n718)	Starvation	90.609	57.28	42.1332	26.6352	15650.7	0.632167	E
MT1743	ced-3(n718)	Starvation	92.856	55.313	43.178	25.7205	14956.2	0.595686	E
MT1743	ced-3(n718)	Starvation	75.743	50.329	35.2205	23.403	10100.4	0.664471	R
MT1743	ced-3(n718)	Starvation	58.181	57.385	27.0542	26.684	10086.4	0.986319	S
MT1743	ced-3(n718)	Starvation	84.865	47.508	39.4622	22.0912	10083.7	0.559807	E
MT1743	ced-3(n718)	Starvation	122.442	70.007	56.9355	32.5533	31591.5	0.571756	E
MT1743	ced-3(n718)	Starvation	81.786	55.082	38.0305	25.6131	13063.4	0.673489	R
MT1743	ced-3(n718)	Starvation	80.156	58	37.2725	26.97	14195.5	0.723589	R
MT1743	ced-3(n718)	Starvation	85.428	58.138	39.724	27.0342	15201.2	0.68055	R
MT1743	ced-3(n718)	Starvation	81.541	62.482	37.9166	29.0541	16758.8	0.766265	S
MT1743	ced-3(n718)	Starvation	79.906	62.37	37.1563	29.0021	16364	0.780542	S
MT1743	ced-3(n718)	Starvation	87.864	59.666	40.8568	27.7447	16467.3	0.679072	R
MT1743	ced-3(n718)	Starvation	107.708	64.537	50.0842	30.0097	23616.9	0.599185	E
MT1743	ced-3(n718)	Starvation	111.306	70.406	51.7573	32.7388	29046.6	0.632545	E
MT1743	ced-3(n718)	Starvation	82.807	71.063	38.5053	33.0443	22014.6	0.858176	S
MT1743	ced-3(n718)	Starvation	87.201	60.141	40.5485	27.9656	16604.3	0.689682	R
MT1743	ced-3(n718)	Starvation	88.6	55.973	41.199	26.0274	14613.3	0.631749	E
MT1743	ced-3(n718)	Starvation	78.364	76.041	36.4393	35.3591	23854.5	0.970356	S
MT1743	ced-3(n718)	Starvation	60.415	55.471	28.093	25.794	9786.65	0.918166	S
MT1743	ced-3(n718)	Starvation	67.268	60.44	31.2796	28.1046	12936.4	0.898496	S
MT1743	ced-3(n718)	Starvation	91.482	62.968	42.5391	29.2801	19095.6	0.68831	R
MT1743	ced-3(n718)	Starvation	85.147	64.351	39.5934	29.9232	18562.5	0.755764	S
MT1743	ced-3(n718)	Starvation	93.776	68.797	43.6058	31.9906	23366.2	0.733631	R
MT1743	ced-3(n718)	Starvation	51.662	45.222	24.0228	21.0282	5561.96	0.875344	S
MT1743	ced-3(n718)	Starvation	84.812	66.51	39.4376	30.9272	19751	0.784205	S
MT1743	ced-3(n718)	Starvation	114.271	60.413	53.136	28.092	21956.1	0.528682	E
MT1743	ced-3(n718)	Starvation	116.061	70.679	53.9684	32.8657	30522.8	0.608981	E
MT1743	ced-3(n718)	Starvation	54.853	53.208	25.5066	24.7417	8175.45	0.970011	S
MT1743	ced-3(n718)	Starvation	89.492	51.45	41.6138	23.9243	12471.3	0.574912	E
MT1743	ced-3(n718)	Starvation	82.765	66.098	38.4857	30.7356	19036.2	0.798623	S
MT1743	ced-3(n718)	Starvation	82.735	55.444	38.4718	25.7815	13389.2	0.67014	R
MT1743	ced-3(n718)	Starvation	103.47	74.847	48.1136	34.8039	30515.5	0.723369	R
MT1743	ced-3(n718)	Starvation	106.626	66.098	49.5811	30.7356	24524.3	0.619905	E
MT1743	ced-3(n718)	Starvation	123.665	67.357	57.5042	31.321	29537.2	0.544673	E
MT1743	ced-3(n718)	Starvation	96.664	73.817	44.9488	34.3249	27729.1	0.763645	S
MT1743	ced-3(n718)	Starvation	100.39	58.803	46.6814	27.3434	18274.6	0.585746	E
MT1743	ced-3(n718)	Starvation	88.6	54.083	41.199	25.1486	13643.1	0.610418	E
MT1743	ced-3(n718)	Starvation	67.067	62.073	31.1862	28.8639	13604.2	0.925537	S
MT1743	ced-3(n718)	Starvation	87	43.566	40.455	20.2582	8693.05	0.500759	E
MT1743	ced-3(n718)	Starvation	107.154	66.708	49.8266	31.0192	25102.8	0.622543	E
MT1743	ced-3(n718)	Starvation	87.316	68.425	40.6019	31.8176	21521.9	0.783648	S
MT1743	ced-3(n718)	Starvation	103.175	63.032	47.9764	29.3099	21580.1	0.610923	E
MT1743	ced-3(n718)	Starvation	96.628	59.682	44.932	27.7521	18119.5	0.617647	E
MT1743	ced-3(n718)	Starvation	93.622	55.785	43.5342	25.94	15338.1	0.595854	E
MT1743	ced-3(n718)	Starvation	88.323	79.712	41.0702	37.0661	29544.6	0.902506	S
MT1743	ced-3(n718)	Starvation	115.486	69.116	53.701	32.1389	29043.2	0.598479	E
MT1743	ced-3(n718)	Starvation	113.53	62.169	52.7915	28.9086	23100.2	0.5476	E
MT1743	ced-3(n718)	Starvation	73.081	53.773	33.9827	25.0044	11124.8	0.7358	R
MT1743	ced-3(n718)	Starvation	75.153	50.111	34.9461	23.3016	9935.05	0.666786	R
MT1743	ced-3(n718)	Starvation	63.127	47.424	29.3541	22.0522	7474.27	0.751247	S
MT1743	ced-3(n718)	Starvation	77.897	68.425	36.2221	31.8176	19200.3	0.878404	S
MT1743	ced-3(n718)	Starvation	81.908	54.424	38.0872	25.3072	12772.2	0.664453	R
MT4770	ced-9(n1950)	Starvation	105.119	58.249	48.8803	27.0858	18776.5	0.554124	E
MT4770	ced-9(n1950)	Starvation	100.603	57.983	46.7804	26.9621	17806.1	0.576355	E
MT4770	ced-9(n1950)	Starvation	96.042	56.223	44.6595	26.1437	15982.6	0.5854	E
MT4770	ced-9(n1950)	Starvation	101.02	60.299	46.9743	28.039	19336.8	0.596902	E
MT4770	ced-9(n1950)	Starvation	96.54	58.249	44.8911	27.0858	17244.1	0.603366	E
MT4770	ced-9(n1950)	Starvation	99.202	64.203	46.1289	29.8544	21527.2	0.647195	E
MT4770	ced-9(n1950)	Starvation	97.417	64.56	45.2989	30.0204	21375.6	0.662718	R
MT4770	ced-9(n1950)	Starvation	91.761	56.798	42.6689	26.4111	15584.1	0.618978	E
MT4770	ced-9(n1950)	Starvation	101.119	62.968	47.0203	29.2801	21107.2	0.622712	E
MT4770	ced-9(n1950)	Starvation	93.941	63.063	43.6826	29.3243	19668.1	0.671304	R
MT4770	ced-9(n1950)	Starvation	92.973	62.626	43.2324	29.1211	19196.6	0.673593	R
MT4770	ced-9(n1950)	Starvation	98.762	60.415	45.9243	28.093	18977.4	0.611723	E
MT4770	ced-9(n1950)	Starvation	99.503	61.464	46.2689	28.5808	19789.5	0.61771	E
MT4770	ced-9(n1950)	Starvation	100.222	64.67	46.6032	30.0716	22066.1	0.645268	E
MT4770	ced-9(n1950)	Starvation	98.984	65.16	46.0276	30.2994	22125.1	0.658288	R
MT4770	ced-9(n1950)	Starvation	107.992	67.125	50.2163	31.2131	25616.4	0.621574	E
MT4770	ced-9(n1950)	Starvation	114.337	57.628	53.1667	26.797	19989.9	0.504019	E
MT4770	ced-9(n1950)	Starvation	103.947	63.655	48.3354	29.5996	22173.5	0.612379	E
MT4770	ced-9(n1950)	Starvation	109.932	60.828	51.1184	28.285	21413.6	0.553324	E
MT4770	ced-9(n1950)	Starvation	108.301	65.115	50.36	30.2785	24174.2	0.601241	E
MT4770	ced-9(n1950)	Starvation	108.503	62.586	50.4539	29.1025	22374.5	0.576814	E
MT4770	ced-9(n1950)	Starvation	103.87	65	48.2996	30.225	23103.3	0.625782	E
MT4770	ced-9(n1950)	Starvation	88.955	68.593	41.3641	31.8957	22033.7	0.771098	S
MT4770	ced-9(n1950)	Starvation	109.768	63.325	51.0421	29.4461	23173.1	0.576899	E
MT4770	ced-9(n1950)	Starvation	107.838	63.135	50.1447	29.3578	22629.2	0.585462	E
MT4770	ced-9(n1950)	Starvation	108.674	60.008	50.5334	27.9037	20601.6	0.552184	E
MT4770	ced-9(n1950)	Starvation	96.446	58.826	44.8474	27.3541	17570.3	0.609937	E
MT4770	ced-9(n1950)	Starvation	99.601	58.134	46.3145	27.0323	17720.7	0.583669	E
MT4770	ced-9(n1950)	Starvation	101.145	54.946	47.0324	25.5499	16075.9	0.54324	E
MT4770	ced-9(n1950)	Starvation	108.125	57.704	50.2781	26.8324	18953.8	0.533679	E
MT4770	ced-9(n1950)	Starvation	104.516	62.432	48.5999	29.0309	21446.4	0.597344	E
MT4770	ced-9(n1950)	Starvation	101.057	65.374	46.9915	30.3989	22737	0.646902	E
MT4770	ced-9(n1950)	Starvation	106.008	65.327	49.2937	30.3771	23816.7	0.616246	E
MT4770	ced-9(n1950)	Starvation	85.726	55.973	39.8626	26.0274	14139.3	0.652929	R
MT4770	ced-9(n1950)	Starvation	110.422	63.6	51.3462	29.574	23514	0.575972	E
MT4770	ced-9(n1950)	Starvation	100.08	66.03	46.5372	30.704	22971.4	0.659772	R
MT4770	ced-9(n1950)	Starvation	99.298	63.151	46.1736	29.3652	20847.7	0.635975	E
MT4770	ced-9(n1950)	Starvation	100.285	64.846	46.6325	30.1534	22200.4	0.646617	E
MT4770	ced-9(n1950)	Starvation	100.767	64.203	46.8567	29.8544	21866.9	0.637143	E
MT4770	ced-9(n1950)	Starvation	110.313	59.584	51.2955	27.7066	20617.9	0.540136	E
MT4770	ced-9(n1950)	Starvation	111.158	66.611	51.6885	30.9741	25965.1	0.599246	E
MT4770	ced-9(n1950)	Starvation	110.129	61.337	51.21	28.5217	21812.4	0.556956	E
MT4770	ced-9(n1950)	Starvation	102.611	61.294	47.7141	28.5017	20294.9	0.597343	E
MT4770	ced-9(n1950)	Starvation	101.98	56.303	47.4207	26.1809	17019.1	0.552098	E
MT4770	ced-9(n1950)	Starvation	105.816	55.073	49.2044	25.6089	16896.1	0.52046	E
MT4770	ced-9(n1950)	Starvation	104.139	67.476	48.4246	31.3763	24961.4	0.647942	E
MT4770	ced-9(n1950)	Starvation	99.247	63.6	46.1499	29.574	21134.4	0.640825	E
MT2547	ced-4(n1162)	Starvation	87.464	69.295	40.6708	32.2222	22110.1	0.792269	S
MT2547	ced-4(n1162)	Starvation	113.071	70.007	52.578	32.5533	29173.7	0.619142	E
MT2547	ced-4(n1162)	Starvation	97.617	77.473	45.3919	36.0249	30844.9	0.793643	S
MT2547	ced-4(n1162)	Starvation	109.949	73.43	51.1263	34.145	31210.1	0.667855	R
MT2547	ced-4(n1162)	Starvation	64.996	54.853	30.2231	25.5066	10295.4	0.843944	S
MT2547	ced-4(n1162)	Starvation	102.296	62.996	47.5676	29.2931	21371.8	0.615821	E
MT2547	ced-4(n1162)	Starvation	76.551	55.606	35.5962	25.8568	12461	0.726392	R
MT2547	ced-4(n1162)	Starvation	108.416	59.203	50.4134	27.5294	20005	0.546073	E
MT2547	ced-4(n1162)	Starvation	111.4	58.669	51.801	27.2811	20186.5	0.526652	E
MT2547	ced-4(n1162)	Starvation	100.419	57.385	46.6948	26.684	17408.9	0.571456	E
MT2547	ced-4(n1162)	Starvation	109.403	60.216	50.8724	28.0004	20883.8	0.550405	E
MT2547	ced-4(n1162)	Starvation	75.153	65.608	34.9461	30.5077	17030.1	0.872992	S
MT2547	ced-4(n1162)	Starvation	91.923	57.693	42.7442	26.8272	16107.5	0.627623	E
MT2547	ced-4(n1162)	Starvation	113.615	64.346	52.831	29.9209	24764.9	0.566351	E
MT2547	ced-4(n1162)	Starvation	103.778	65.659	48.2568	30.5314	23553.3	0.632687	E
MT2547	ced-4(n1162)	Starvation	100.568	61.465	46.7641	28.5812	20002	0.611179	E
MT2547	ced-4(n1162)	Starvation	103.366	59.881	48.0652	27.8447	19512.5	0.57931	E
MT2547	ced-4(n1162)	Starvation	89.275	72.67	41.5129	33.7916	24819.8	0.814002	S
MT2547	ced-4(n1162)	Starvation	79.177	73.498	36.8173	34.1766	22516.8	0.928275	S
MT2547	ced-4(n1162)	Starvation	107.472	61.637	49.9745	28.6612	21494.9	0.573517	E
MT2547	ced-4(n1162)	Starvation	97.907	64.498	45.5268	29.9916	21441.9	0.658768	R
MT2547	ced-4(n1162)	Starvation	112.507	64.402	52.3158	29.9469	24566.1	0.572427	E
MT2547	ced-4(n1162)	Starvation	107.893	59.762	50.1702	27.7893	20286.2	0.553901	E
MT2547	ced-4(n1162)	Starvation	69.203	62.65	32.1794	29.1322	14299.6	0.905308	S
MT2547	ced-4(n1162)	Starvation	91.263	64.031	42.4373	29.7744	19698.5	0.70161	R
MT2547	ced-4(n1162)	Starvation	114.039	62.241	53.0281	28.9421	23257.6	0.545787	E
MT2547	ced-4(n1162)	Starvation	109	58.83	50.685	27.3559	19860.1	0.539725	E
MT2547	ced-4(n1162)	Starvation	93.776	69.857	43.6058	32.4835	24091.8	0.744935	R
MT2547	ced-4(n1162)	Starvation	105.019	58.523	48.8338	27.2132	18935.6	0.557261	E
MT2547	ced-4(n1162)	Starvation	98.27	63.151	45.6956	29.3652	20631.9	0.642627	E
MT2547	ced-4(n1162)	Starvation	96.042	65.765	44.6595	30.5807	21868	0.684753	R
MT2547	ced-4(n1162)	Starvation	103.078	63.285	47.9313	29.4275	21733.3	0.613953	E
MT2547	ced-4(n1162)	Starvation	86.729	54.12	40.329	25.1658	13373.3	0.624013	E
MT2547	ced-4(n1162)	Starvation	83.63	58.6	38.888	27.249	15118.7	0.700705	R
MT2547	ced-4(n1162)	Starvation	73.79	59.076	34.3124	27.4703	13557.4	0.800596	S
MT2547	ced-4(n1162)	Starvation	65.552	62.241	30.4817	28.9421	13368.9	0.94949	S
MT2547	ced-4(n1162)	Starvation	110.693	65.742	51.4722	30.57	25186.2	0.593913	E
MT2547	ced-4(n1162)	Starvation	93.15	64.661	43.3148	30.0674	20503.4	0.69416	R
MT2547	ced-4(n1162)	Starvation	81.413	50.606	37.857	23.5318	10976.3	0.621596	E
MT2547	ced-4(n1162)	Starvation	111.748	62.84	51.9628	29.2206	23231.1	0.562337	E
MT2547	ced-4(n1162)	Starvation	96.356	60.063	44.8055	27.9293	18300	0.623345	E
MT2547	ced-4(n1162)	Starvation	100.881	56.921	46.9097	26.4683	17207.3	0.564239	E
MT2547	ced-4(n1162)	Starvation	105.418	53.907	49.0194	25.0668	16127.3	0.511364	E
MT2547	ced-4(n1162)	Starvation	108.503	56.303	50.4539	26.1809	18107.7	0.518907	E
MT2547	ced-4(n1162)	Starvation	97.201	59.464	45.1985	27.6508	18094.1	0.611763	E
MT2547	ced-4(n1162)	Starvation	103.586	60	48.1675	27.9	19631.8	0.579229	E
MT2547	ced-4(n1162)	Starvation	88.238	58.873	41.0307	27.3759	16100.7	0.667207	R
MT2547	ced-4(n1162)	Starvation	73.389	50.695	34.1259	23.5732	9929.3	0.690771	R
MT2547	ced-4(n1162)	Starvation	99.045	63.253	46.0559	29.4126	20861.8	0.638629	E
MT2547	ced-4(n1162)	Starvation	84.006	57.14	39.0628	26.5701	14439.4	0.68019	R
MT2547	ced-4(n1162)	Starvation	75.802	55.218	35.2479	25.6764	12167.4	0.72845	R
MT2547	ced-4(n1162)	Starvation	105.081	62.968	48.8627	29.2801	21934.2	0.599233	E
MT2547	ced-4(n1162)	Starvation	97.124	53.451	45.1627	24.8547	14608.2	0.550338	E
MT2547	ced-4(n1162)	Starvation	80.411	57.385	37.3911	26.684	13940.2	0.713646	R
MT2547	ced-4(n1162)	Starvation	79.31	55.227	36.8792	25.6806	12734.7	0.696343	R
MT2547	ced-4(n1162)	Starvation	100.896	62.097	46.9166	28.8751	20482	0.615456	E
MT2547	ced-4(n1162)	Starvation	104.403	61.327	48.5474	28.5171	20671.6	0.587406	E
MT2547	ced-4(n1162)	Starvation	61.074	58.523	28.3994	27.2132	11012	0.958231	S
MT2547	ced-4(n1162)	Starvation	80.623	58.6	37.4897	27.249	14575.1	0.72684	R
MT2547	ced-4(n1162)	Starvation	77.201	48.836	35.8985	22.7087	9693.05	0.632582	E
MT2547	ced-4(n1162)	Starvation	102.942	62.482	47.868	29.0541	21157.3	0.606963	E
MT2547	ced-4(n1162)	Starvation	100.249	65.97	46.6158	30.6761	22968.4	0.658061	R
MT2547	ced-4(n1162)	Starvation	89.004	73.224	41.3869	34.0492	25123.1	0.822705	S
MT2547	ced-4(n1162)	Starvation	92.01	80.178	42.7847	37.2828	31138.9	0.871405	S
MT3002	ced-3(n1286)	Starvation	116.43	60.133	54.14	27.9618	22164	0.516473	E
MT3002	ced-3(n1286)	Starvation	104.547	58.549	48.6144	27.2253	18867.2	0.560026	E
MT3002	ced-3(n1286)	Starvation	96.977	63.68	45.0943	29.6112	20703	0.656651	R
MT3002	ced-3(n1286)	Starvation	123.54	55.825	57.4461	25.9586	20268.5	0.451878	O
MT3002	ced-3(n1286)	Starvation	118.068	62.61	54.9016	29.1136	24365.6	0.530288	E
MT3002	ced-3(n1286)	Starvation	93.875	51.103	43.6519	23.7629	12906.3	0.544373	E
MT3002	ced-3(n1286)	Starvation	101.642	56.206	47.2635	26.1358	16904.3	0.55298	E
MT3002	ced-3(n1286)	Starvation	67.859	56.823	31.5544	26.4227	11534.9	0.837369	S
MT3002	ced-3(n1286)	Starvation	84.593	56.436	39.3357	26.2427	14184.2	0.667147	R
MT3002	ced-3(n1286)	Starvation	85.094	52.154	39.5687	24.2516	12185.2	0.612899	E
MT3002	ced-3(n1286)	Starvation	79.228	58.215	36.841	27.07	14135.3	0.734778	R
MT3002	ced-3(n1286)	Starvation	101.045	59.008	46.9859	27.4387	18522.3	0.583977	E
MT3002	ced-3(n1286)	Starvation	100.881	62.626	46.9097	29.1211	20829.4	0.620791	E
MT3002	ced-3(n1286)	Starvation	111.521	61.717	51.8573	28.6984	22362.7	0.553411	E
MT3002	ced-3(n1286)	Starvation	88.969	72.271	41.3706	33.606	24463.8	0.812317	S
MT3002	ced-3(n1286)	Starvation	98.342	51.923	45.729	24.1442	13957.8	0.527984	E
MT3002	ced-3(n1286)	Starvation	108.632	63.977	50.5139	29.7493	23407.9	0.588933	E
MT3002	ced-3(n1286)	Starvation	95.336	55.082	44.3312	25.6131	15227.7	0.577767	E
MT3002	ced-3(n1286)	Starvation	89.939	51.662	41.8216	24.0228	12637.1	0.574412	E
MT3002	ced-3(n1286)	Starvation	95.483	60.141	44.3996	27.9656	18181.3	0.629861	E
MT3002	ced-3(n1286)	Starvation	86.683	59.816	40.3076	27.8144	16327.7	0.690055	R
MT3002	ced-3(n1286)	Starvation	65.123	57.315	30.2822	26.6515	11262.3	0.880104	S
MT3002	ced-3(n1286)	Starvation	60.017	59.682	27.9079	27.7521	11254.3	0.994418	S
MT3002	ced-3(n1286)	Starvation	107.07	54.918	49.7875	25.5369	17000.2	0.512917	E
MT3002	ced-3(n1286)	Starvation	79.911	62.681	37.1586	29.1467	16528.6	0.784385	S
MT3002	ced-3(n1286)	Starvation	70.576	47.265	32.8178	21.9782	8300.3	0.669704	R
MT3002	ced-3(n1286)	Starvation	97.098	69.34	45.1506	32.2431	24577.4	0.714124	R
MT3002	ced-3(n1286)	Starvation	82.62	55.606	38.4183	25.8568	13448.9	0.673033	R
MT3002	ced-3(n1286)	Starvation	43.012	42.012	20.0006	19.5356	3996.63	0.976751	S
MT3002	ced-3(n1286)	Starvation	72.09	55.946	33.5219	26.0149	11878.7	0.776058	S
MT3002	ced-3(n1286)	Starvation	80.895	60.671	37.6162	28.212	15676.2	0.749997	R
MT3002	ced-3(n1286)	Starvation	96.519	63.64	44.8813	29.5926	20579.3	0.659352	R
MT3002	ced-3(n1286)	Starvation	98.568	57.442	45.8341	26.7105	17121.9	0.582765	E
MT3002	ced-3(n1286)	Starvation	75.928	55.714	35.3065	25.907	12407.6	0.733774	R
MT3002	ced-3(n1286)	Starvation	57.009	54.781	26.5092	25.4732	9006.6	0.960918	S
MT3002	ced-3(n1286)	Starvation	51.923	50.961	24.1442	23.6969	7098.93	0.981473	S
MT3002	ced-3(n1286)	Starvation	79.252	62.766	36.8522	29.1862	16436.8	0.79198	S
MT3002	ced-3(n1286)	Starvation	53.35	52.273	24.8078	24.3069	7674.44	0.979813	S
MT3002	ced-3(n1286)	Starvation	72.993	67.948	33.9417	31.5958	17741.6	0.930884	S
MT3002	ced-3(n1286)	Starvation	70.402	59.926	32.7369	27.8656	13309.8	0.851197	S
MT3002	ced-3(n1286)	Starvation	82.645	56.96	38.4299	26.4864	14116.1	0.689213	R
MT3002	ced-3(n1286)	Starvation	71.802	49.621	33.3879	23.0738	9307.33	0.691081	R
MT3002	ced-3(n1286)	Starvation	58.078	55.731	27.0063	25.9149	9496.48	0.959589	S
MT3002	ced-3(n1286)	Starvation	53.759	49.649	24.9979	23.0868	6976.37	0.923548	S
MT3002	ced-3(n1286)	Starvation	83.187	60.208	38.682	27.9967	15875.3	0.723767	R
MT3002	ced-3(n1286)	Starvation	57.585	53.141	26.777	24.7106	8561.04	0.922827	S
MT3002	ced-3(n1286)	Starvation	76.059	61.098	35.3674	28.4106	14947.3	0.803297	S
MT3002	ced-3(n1286)	Starvation	80.587	53.996	37.473	25.1081	12369.3	0.670034	R
MT3002	ced-3(n1286)	Starvation	79.63	79.521	37.0279	36.9773	26509.3	0.998631	S
MT3002	ced-3(n1286)	Starvation	71.268	66.826	33.1396	31.0741	16754.9	0.937672	S
MT3002	ced-3(n1286)	Starvation	91.923	51.312	42.7442	23.8601	12741.5	0.558206	E
MT3002	ced-3(n1286)	Starvation	62.482	51.039	29.0541	23.7331	8568.74	0.816859	S
MT3002	ced-3(n1286)	Starvation	88.057	47.927	40.9465	22.2861	10648.3	0.544272	E
MT3002	ced-3(n1286)	Starvation	78.6	54.203	36.549	25.2044	12157	0.689606	R
MT3002	ced-3(n1286)	Starvation	72.732	55.154	33.8204	25.6466	11647.6	0.758318	S
MT3002	ced-3(n1286)	Starvation	84.38	77.421	39.2367	36.0008	26626.5	0.917528	S
MT3002	ced-3(n1286)	Starvation	71.589	59.034	33.2889	27.4508	13134.3	0.824624	S
MT3002	ced-3(n1286)	Starvation	74.465	64.846	34.6262	30.1534	16484.5	0.870825	S
MT3002	ced-3(n1286)	Starvation	107.912	62.682	50.1791	29.1471	22321	0.580862	E
MT3002	ced-3(n1286)	Starvation	94.892	57.349	44.1248	26.6673	16430	0.604361	E
MT3002	ced-3(n1286)	Starvation	103.837	55.458	48.2842	25.788	16812.7	0.534087	E
MT3002	ced-3(n1286)	Starvation	96.167	53.666	44.7177	24.9547	14580.8	0.55805	E
MT3002	ced-3(n1286)	Starvation	96.628	64.281	44.932	29.8907	21019.7	0.665242	R
MT3002	ced-3(n1286)	Starvation	80.753	70.349	37.5501	32.7123	21039.3	0.871163	S
MT3002	ced-3(n1286)	Starvation	68.118	61.008	31.6749	28.3687	13347.3	0.895622	S
MT3002	ced-3(n1286)	Starvation	58.549	53.46	27.2253	24.8589	8809.17	0.913081	S
MT3002	ced-3(n1286)	Starvation	64.031	54.009	29.7744	25.1142	9832.86	0.843482	S
MT3002	ced-3(n1286)	Starvation	77.379	76	35.9812	35.34	23529.2	0.982179	S
RE727	ced-3(n2921)	Starvation	99.639	68.056	46.3321	31.646	24295.2	0.683026	R
RE727	ced-3(n2921)	Starvation	91.845	69.141	42.7079	32.1506	23114.5	0.752801	S
RE727	ced-3(n2921)	Starvation	103.586	65.97	48.1675	30.6761	23732.9	0.636862	E
RE727	ced-3(n2921)	Starvation	112.712	57.706	52.4111	26.8333	19759.2	0.511977	E
RE727	ced-3(n2921)	Starvation	105.702	65	49.1514	30.225	23510.8	0.614936	E
RE727	ced-3(n2921)	Starvation	84.22	68.964	39.1623	32.0683	21087.1	0.818855	S
RE727	ced-3(n2921)	Starvation	105.929	60.017	49.257	27.9079	20087.3	0.566578	E
RE727	ced-3(n2921)	Starvation	105.423	68.797	49.0217	31.9906	26268.3	0.652581	R
RE727	ced-3(n2921)	Starvation	113.358	69.051	52.7115	32.1087	28454.4	0.609141	E
RE727	ced-3(n2921)	Starvation	113.569	65.054	52.8096	30.2501	25302.6	0.572815	E
RE727	ced-3(n2921)	Starvation	109.128	60.902	50.7445	28.3194	21308.7	0.558079	E
RE727	ced-3(n2921)	Starvation	108.674	63.632	50.5334	29.5889	23165.1	0.585531	E
RE727	ced-3(n2921)	Starvation	120.221	66.03	55.9028	30.704	27594.4	0.549238	E
RE727	ced-3(n2921)	Starvation	116.482	76.158	54.1641	35.4135	35567	0.653818	R
RE727	ced-3(n2921)	Starvation	109.622	64.661	50.9742	30.0674	24129	0.589854	E
RE727	ced-3(n2921)	Starvation	110.454	60.531	51.3611	28.1469	21305.6	0.54802	E
RE727	ced-3(n2921)	Starvation	121.198	57.697	56.3571	26.8291	21240.2	0.476056	O
RE727	ced-3(n2921)	Starvation	113.991	60.671	53.0058	28.212	22089.7	0.532244	E
RE727	ced-3(n2921)	Starvation	113.146	65.795	52.6129	30.5947	25785.9	0.581505	E
RE727	ced-3(n2921)	Starvation	112.361	54.203	52.2479	25.2044	17378.8	0.4824	O
RE727	ced-3(n2921)	Starvation	107.801	65	50.1275	30.225	23977.7	0.602963	E
RE727	ced-3(n2921)	Starvation	99.85	62.434	46.4303	29.0318	20490.3	0.625278	E
RE727	ced-3(n2921)	Starvation	109.707	69.997	51.0138	32.5486	28297.7	0.638036	E
RE727	ced-3(n2921)	Starvation	106.416	58.621	49.4834	27.2588	19251.8	0.550866	E
RE727	ced-3(n2921)	Starvation	103.529	60.941	48.141	28.3376	20241.3	0.588637	E
RE727	ced-3(n2921)	Starvation	107.497	61.464	49.9861	28.5808	21379.4	0.571774	E
RE727	ced-3(n2921)	Starvation	107.546	68.118	50.0089	31.6749	26270.9	0.633385	E
RE727	ced-3(n2921)	Starvation	110.018	66.013	51.1584	30.696	25239.5	0.60002	E
RE727	ced-3(n2921)	Starvation	101.703	62.482	47.2919	29.0541	20902.6	0.614357	E
RE727	ced-3(n2921)	Starvation	114.008	61.337	53.0137	28.5217	22580.7	0.538006	E
RE727	ced-3(n2921)	Starvation	116.18	63.358	54.0237	29.4615	24552.3	0.545343	E
RE727	ced-3(n2921)	Starvation	108.231	61.717	50.3274	28.6984	21702.9	0.570234	E
RE727	ced-3(n2921)	Starvation	104.805	61.555	48.7343	28.6231	20905.8	0.587329	E
RE727	ced-3(n2921)	Starvation	101.828	62.201	47.35	28.9235	20740.5	0.610844	E
RE727	ced-3(n2921)	Starvation	98.234	59.775	45.6788	27.7954	18478.1	0.608496	E
RE727	ced-3(n2921)	Starvation	95.189	68.264	44.2629	31.7428	23352.2	0.717142	R
RE727	ced-3(n2921)	Starvation	100.24	59.059	46.6116	27.4624	18406.5	0.589176	E
RE727	ced-3(n2921)	Starvation	101.139	66.219	47.0296	30.7918	23347.6	0.654733	R
RE727	ced-3(n2921)	Starvation	101.242	61.098	47.0775	28.4106	19896.3	0.603485	E
RE727	ced-3(n2921)	Starvation	100.245	62.769	46.6139	29.1876	20792.7	0.626156	E
RE727	ced-3(n2921)	Starvation	113.547	67.779	52.7994	31.5172	27461.4	0.596925	E
RE727	ced-3(n2921)	Starvation	114.756	61.322	53.3615	28.5147	22717.8	0.534369	E
RE727	ced-3(n2921)	Starvation	105.082	58.473	48.8631	27.1899	18914.6	0.556451	E
RE727	ced-3(n2921)	Starvation	100.947	58.241	46.9404	27.0821	18026.4	0.576946	E
RE727	ced-3(n2921)	Starvation	110.034	64.256	51.1658	29.879	23917.3	0.583965	E
RE727	ced-3(n2921)	Starvation	107.815	57.201	50.134	26.5985	18571.4	0.530548	E
RE727	ced-3(n2921)	Starvation	115.694	68.154	53.7977	31.6916	28291.2	0.589088	E
RE727	ced-3(n2921)	Starvation	96.302	50.922	44.7804	23.6787	13146.3	0.528774	E
RE727	ced-3(n2921)	Starvation	105.361	66.851	48.9929	31.0857	24788.7	0.634495	E
RE727	ced-3(n2921)	Starvation	113.846	67.357	52.9384	31.321	27192	0.59165	E
RE727	ced-3(n2921)	Starvation	106.066	69.971	49.3207	32.5365	27338.2	0.659693	R
RE727	ced-3(n2921)	Starvation	98.473	69.635	45.7899	32.3803	25137.9	0.707148	R
RE727	ced-3(n2921)	Starvation	58.181	55.444	27.0542	25.7815	9415.6	0.952957	S
RE727	ced-3(n2921)	Starvation	102.176	64.382	47.5118	29.9376	22296.4	0.630109	E
RE727	ced-3(n2921)	Starvation	98.234	59.237	45.6788	27.5452	18147	0.603019	E
RE727	ced-3(n2921)	Starvation	86.608	68.096	40.2727	31.6646	21142.6	0.786255	S
RE727	ced-3(n2921)	Starvation	86.533	70.831	40.2378	32.9364	22855.3	0.818543	S
RE727	ced-3(n2921)	Starvation	95.336	58.241	44.3312	27.0821	17024.4	0.610902	E
RE727	ced-3(n2921)	Starvation	105.622	60.745	49.1142	28.2464	20517.9	0.575117	E
RE727	ced-3(n2921)	Starvation	93.381	59.548	43.4222	27.6898	17432.1	0.637689	E
RE727	ced-3(n2921)	Starvation	73.878	67.179	34.3533	31.2382	17552.5	0.909323	S
RE727	ced-3(n2921)	Starvation	96.876	60.671	45.0473	28.212	18773.1	0.626275	E
RE727	ced-3(n2921)	Starvation	99.328	63.891	46.1875	29.7093	21345.6	0.643233	E
RE727	ced-3(n2921)	Starvation	89.677	64.195	41.6998	29.8507	19455.4	0.715847	R
RE727	ced-3(n2921)	Starvation	87.679	65.006	40.7707	30.2278	19505.6	0.741409	R
RE727	ced-3(n2921)	Starvation	74.673	63.151	34.7229	29.3652	15677.7	0.845701	S
RE727	ced-3(n2921)	Starvation	63.789	56.436	29.6619	26.2427	10695.9	0.884729	S
RE727	ced-3(n2921)	Starvation	100.717	61.853	46.8334	28.7616	20285.3	0.614127	E
RE727	ced-3(n2921)	Starvation	95.079	68.949	44.2117	32.0613	23795.7	0.725176	R
RE727	ced-3(n2921)	Starvation	99.771	63.263	46.3935	29.4173	21021.4	0.634082	E
RE727	ced-3(n2921)	Starvation	92.455	43.965	42.9916	20.4437	9408.1	0.475529	O
RE727	ced-3(n2921)	Starvation	87.664	66.31	40.7638	30.8342	20292.6	0.756411	S
RE727	ced-3(n2921)	Starvation	46.69	34.525	21.7109	16.0541	2929.87	0.739452	R
RE727	ced-3(n2921)	Starvation	68.667	52	31.9302	24.18	9774.9	0.757278	S
RE727	ced-3(n2921)	Starvation	80.554	59.796	37.4576	27.8051	15163.1	0.74231	R
RE727	ced-3(n2921)	Starvation	81.131	61.283	37.7259	28.4966	16040.7	0.755359	S
RE727	ced-3(n2921)	Starvation	62.414	60.093	29.0225	27.9432	11865.5	0.962813	S
RE727	ced-3(n2921)	Starvation	86.052	68.118	40.0142	31.6749	21020.5	0.791591	S
RE727	ced-3(n2921)	Starvation	117.686	62.225	54.724	28.9346	23989	0.528737	E
RE727	ced-3(n2921)	Starvation	100.688	68.505	46.8199	31.8548	24876	0.680369	R
RE727	ced-3(n2921)	Starvation	69.116	66.641	32.1389	30.9881	16159.2	0.964191	S
RE727	ced-3(n2921)	Starvation	65.862	56.948	30.6258	26.4808	11244.7	0.864656	S
RE727	ced-3(n2921)	Starvation	67.61	52.936	31.4387	24.6152	9974.03	0.782961	S
RE727	ced-3(n2921)	Starvation	60.604	55.253	28.1809	25.6926	9740.26	0.911705	S
RE727	ced-3(n2921)	Starvation	67.363	47.614	31.3238	22.1405	8039.86	0.706827	R
RE727	ced-3(n2921)	Starvation	110.318	58.694	51.2979	27.2927	20007.4	0.532044	E
RE727	ced-3(n2921)	Starvation	91.706	65.765	42.6433	30.5807	20880.7	0.717129	R
RE727	ced-3(n2921)	Starvation	106.019	67.119	49.2988	31.2103	25143.9	0.633085	E
RE727	ced-3(n2921)	Starvation	100.449	67.179	46.7088	31.2382	23865.5	0.668787	R
RE727	ced-3(n2921)	Starvation	84.291	59.405	39.1953	27.6233	15659.7	0.704761	R
RE727	ced-3(n2921)	Starvation	102.65	64.405	47.7323	29.9483	22415.9	0.627423	E
RE727	ced-3(n2921)	Starvation	100.808	62.628	46.8757	29.122	20815.6	0.62126	E
RE727	ced-3(n2921)	Starvation	83.812	59.457	38.9726	27.6475	15598	0.709409	R
RE727	ced-3(n2921)	Starvation	65.02	50.64	30.2343	23.5476	8777.92	0.778837	S
RE727	ced-3(n2921)	Starvation	78.243	50.606	36.383	23.5318	10548.9	0.64678	E
RE727	ced-3(n2921)	Starvation	110.059	63.135	51.1774	29.3578	23095.3	0.573647	E
RE727	ced-3(n2921)	Starvation	96.255	62.65	44.7586	29.1322	19889.5	0.650875	R
RE727	ced-3(n2921)	Starvation	66.084	63.249	30.7291	29.4108	13917.5	0.9571	S
RE727	ced-3(n2921)	Starvation	76.878	50.618	35.7483	23.5374	10369.8	0.65842	R
RE727	ced-3(n2921)	Starvation	65.215	61.741	30.325	28.7096	13087.4	0.94673	S
RE727	ced-3(n2921)	Starvation	65.46	59.203	30.4389	27.5294	12078.7	0.904415	S
RE727	ced-3(n2921)	Starvation	72.014	57.454	33.4865	26.7161	12514.5	0.797817	S
RE727	ced-3(n2921)	Starvation	82.735	55.803	38.4718	25.9484	13563.2	0.674479	R
RE727	ced-3(n2921)	Starvation	90.802	56.823	42.2229	26.4227	15434.8	0.62579	E
RE727	ced-3(n2921)	Starvation	89	62.241	41.385	28.9421	18151	0.699337	R
RE727	ced-3(n2921)	Starvation	92.65	61.033	43.0823	28.3803	18169.1	0.658748	R
RE727	ced-3(n2921)	Starvation	105.906	66.306	49.2463	30.8323	24512.3	0.626084	E
RE727	ced-3(n2921)	Starvation	106.212	64.637	49.3886	30.0562	23361.1	0.608566	E
RE727	ced-3(n2921)	Starvation	111.14	62.682	51.6801	29.1471	22988.7	0.563991	E
RE727	ced-3(n2921)	Starvation	54.342	46.84	25.269	21.7806	6276.63	0.861948	S
RE727	ced-3(n2921)	Starvation	61.131	51.245	28.4259	23.8289	8451.27	0.838282	S
RE727	ced-3(n2921)	Starvation	67.446	56.886	31.3624	26.452	11490.1	0.84343	S
RE727	ced-3(n2921)	Starvation	108.407	62.201	50.4093	28.9235	22080.5	0.573773	E
RE727	ced-3(n2921)	Starvation	110.422	58	51.3462	26.97	19555.5	0.525258	E
RE727	ced-3(n2921)	Starvation	96.54	60.208	44.8911	27.9967	18423.5	0.623659	E
RE727	ced-3(n2921)	Starvation	105.019	66.121	48.8338	30.7463	24171.5	0.62961	E
RE727	ced-3(n2921)	Starvation	101.592	60.374	47.2403	28.0739	19494.7	0.594279	E
RE727	ced-3(n2921)	Starvation	66.129	58.31	30.75	27.1142	11836.8	0.881761	S
RE727	ced-3(n2921)	Starvation	88.617	65.115	41.2069	30.2785	19780.5	0.734791	R
RE727	ced-3(n2921)	Starvation	78.873	60.877	36.6759	28.3078	15388.4	0.771836	S
RE727	ced-3(n2921)	Starvation	102.489	59.775	47.6574	27.7954	19278.5	0.583233	E
RE727	ced-3(n2921)	Starvation	111.427	70.385	51.8136	32.729	29060.8	0.631669	E
RE727	ced-3(n2921)	Starvation	101.71	69.34	47.2951	32.2431	25744.8	0.681742	R
RE727	ced-3(n2921)	Starvation	111.463	68.884	51.8303	32.0311	27843.6	0.617999	E
RE727	ced-3(n2921)	Starvation	91.082	63.6	42.3531	29.574	19395.6	0.698272	R
RE727	ced-3(n2921)	Starvation	54.626	48.466	25.4011	22.5367	6755.09	0.887233	S
RE727	ced-3(n2921)	Starvation	72.25	57.315	33.5963	26.6515	12494.9	0.793287	S
RE727	ced-3(n2921)	Starvation	104.403	60	48.5474	27.9	19786.7	0.574696	E
RE727	ced-3(n2921)	Starvation	83.744	57.489	38.941	26.7324	14570.7	0.686485	R
RE727	ced-3(n2921)	Starvation	85.071	39	39.558	18.135	6811.9	0.458441	O
RE727	ced-3(n2921)	Starvation	65.947	45.967	30.6654	21.3747	7335.76	0.697029	R
RE727	ced-3(n2921)	Starvation	72.615	59.034	33.766	27.4508	13322.6	0.812973	S
RE727	ced-3(n2921)	Starvation	92.195	61.188	42.8707	28.4524	18171.8	0.66368	R
RE727	ced-3(n2921)	Starvation	80.709	55	37.5297	25.575	12853	0.681461	R
RE727	ced-3(n2921)	Starvation	107.019	65.008	49.7638	30.2287	23809.6	0.607444	E
RE727	ced-3(n2921)	Starvation	106.104	65.795	49.3384	30.5947	24181	0.620099	E
RE727	ced-3(n2921)	Starvation	112.161	66.121	52.1549	30.7463	25815.4	0.589519	E
RE727	ced-3(n2921)	Starvation	54.667	51.338	25.4202	23.8722	7585.09	0.939104	S
RE727	ced-3(n2921)	Starvation	66.379	55.253	30.8662	25.6926	10668.4	0.832387	S
RE727	ced-3(n2921)	Starvation	65.842	49.175	30.6165	22.8664	8382.03	0.746864	R
RE727	ced-3(n2921)	Starvation	76.073	68.67	35.3739	31.9316	18885.2	0.902686	S
N2	wt	Control	113.031	58.241	52.5594	27.0821	20184.3	0.515266	E
N2	wt	Control	113.153	60.369	52.6161	28.0716	21709.6	0.533517	E
N2	wt	Control	99.126	62.201	46.0936	28.9235	20190.2	0.627494	E
N2	wt	Control	109.836	65.299	51.0737	30.364	24655.6	0.594514	E
N2	wt	Control	114.158	71.253	53.0835	33.1326	30512	0.624161	E
N2	wt	Control	111.072	62.129	51.6485	28.89	22571	0.559358	E
N2	wt	Control	113.04	66.068	52.5636	30.7216	25976	0.584466	E
N2	wt	Control	120.071	61.522	55.833	28.6077	23925.3	0.51238	E
N2	wt	Control	109.037	65.376	50.7022	30.3998	24534	0.599576	E
N2	wt	Control	115.104	69.116	53.5234	32.1389	28947.1	0.600466	E
N2	wt	Control	114.56	62.241	53.2704	28.9421	23363.8	0.543305	E
N2	wt	Control	112.699	58.009	52.405	26.9742	19965	0.514725	E
N2	wt	Control	107.689	62.37	50.0754	29.0021	22053.6	0.579168	E
N2	wt	Control	112.872	65.192	52.4855	30.3143	25254.1	0.577575	E
N2	wt	Control	109.078	60.539	50.7213	28.1506	21045.8	0.555007	E
N2	wt	Control	98.615	64.07	45.856	29.7925	21311.3	0.649698	E
N2	wt	Control	106.005	69.289	49.2923	32.2194	26792.4	0.653639	R
N2	wt	Control	114.872	62.329	53.4155	28.983	23493.7	0.542595	E
N2	wt	Control	112.097	64.753	52.1251	30.1101	24744.1	0.577651	E
N2	wt	Control	118.406	63.46	55.0588	29.5089	25103.3	0.535953	E
N2	wt	Control	116.256	61.453	54.059	28.5756	23113.1	0.528601	E
N2	wt	Control	106.48	64.09	49.5132	29.8019	23025.3	0.601897	E
N2	wt	Control	109.238	67.412	50.7957	31.3466	26134	0.617111	E
N2	wt	Control	113.508	68.154	52.7812	31.6916	27756.6	0.600433	E
N2	wt	Control	113.719	68.964	52.8793	32.0683	28473.1	0.606442	E
N2	wt	Control	107.935	63.561	50.1898	29.5559	22956.3	0.588882	E
N2	wt	Control	108.632	65.552	50.5139	30.4817	24574.6	0.603432	E
N2	wt	Control	107.703	63.736	50.0819	29.6372	23033.2	0.591776	E
N2	wt	Control	109.99	66.198	51.1454	30.7821	25374.7	0.601855	E
N2	wt	Control	105.746	65.591	49.1719	30.4998	23950.2	0.620269	E
N2	wt	Control	109.211	68.728	50.7831	31.9585	27157.6	0.629314	E
N2	wt	Control	107.016	63.805	49.7624	29.6693	22935.9	0.596219	E
N2	wt	Control	112.33	68.964	52.2335	32.0683	28125.4	0.613941	E
N2	wt	Control	105.082	58.317	48.8631	27.1174	18813.8	0.554967	E
N2	wt	Control	106.092	69.87	49.3328	32.4896	27266	0.658579	R
N2	wt	Control	115.628	59.926	53.767	27.8656	21860	0.518265	E
N2	wt	Control	108.814	63.868	50.5985	29.6986	23367.3	0.586947	E
N2	wt	Control	104.158	63.976	48.4335	29.7488	22443.2	0.614221	E
N2	wt	Control	110.034	58.443	51.1658	27.176	19785.6	0.531136	E
N2	wt	Control	105.63	61.77	49.118	28.7231	21217.8	0.584777	E
N2	wt	Control	100.064	59.725	46.5298	27.7721	18790.9	0.596868	E
N2	wt	Control	109.179	66.999	50.7682	31.1545	25800.8	0.613662	E
N2	wt	Control	108.525	60.648	50.4641	28.2013	21014.6	0.558839	E
N2	wt	Control	100.568	61.847	46.7641	28.7589	20251.4	0.614977	E
N2	wt	Control	109.932	62.177	51.1184	28.9123	22373.9	0.565595	E
N2	wt	Control	112.898	59.076	52.4976	27.4703	20742.7	0.523269	E
N2	wt	Control	109.836	59.841	51.0737	27.8261	20706.2	0.544821	E
N2	wt	Control	94.726	60.638	44.0476	28.1967	18336.5	0.640141	E
N2	wt	Control	115.421	60.803	53.6708	28.2734	22464.3	0.526793	E
N2	wt	Control	106.042	65.008	49.3095	30.2287	23592.2	0.61304	E
N2	wt	Control	106.677	58.694	49.6048	27.2927	19347.1	0.550203	E
N2	wt	Control	111.4	63.812	51.801	29.6726	23880.7	0.572819	E
N2	wt	Control	105.683	61.814	49.1426	28.7435	21258.7	0.5849	E
N2	wt	Control	110.463	63.159	51.3653	29.3689	23197.7	0.571766	E
N2	wt	Control	105.423	64.444	49.0217	29.9665	23049.3	0.61129	E
N2	wt	Control	105.029	61.294	48.8385	28.5017	20773.2	0.583591	E
N2	wt	Control	114.49	59.933	53.2379	27.8688	21650	0.523478	E
MT1743	ced-3(n718)	Control	109.122	65.224	50.7417	30.3292	24439.1	0.597716	E
MT1743	ced-3(n718)	Control	111.754	69.192	51.9656	32.1743	28166.5	0.619146	E
MT1743	ced-3(n718)	Control	116.489	63.736	54.1674	29.6372	24912.2	0.547142	E
MT1743	ced-3(n718)	Control	112.127	59.703	52.1391	27.7619	21040.7	0.532459	E
MT1743	ced-3(n718)	Control	122.238	64.111	56.8407	29.8116	26450.2	0.524477	E
MT1743	ced-3(n718)	Control	107.273	70.402	49.8819	32.7369	27991	0.656288	R
MT1743	ced-3(n718)	Control	108.92	63.281	50.6478	29.4257	22962.1	0.580986	E
MT1743	ced-3(n718)	Control	112.956	62.254	52.5245	28.9481	23046.3	0.551135	E
MT1743	ced-3(n718)	Control	94.215	62.681	43.81	29.1467	19487.2	0.665297	R
MT1743	ced-3(n718)	Control	114.07	68	53.0426	31.62	27768.1	0.596125	E
MT1743	ced-3(n718)	Control	108.374	62.968	50.3939	29.2801	22621.6	0.581025	E
MT1743	ced-3(n718)	Control	105.475	56.365	49.0459	26.2097	17641.1	0.534392	E
MT1743	ced-3(n718)	Control	112.42	61.072	52.2753	28.3985	22074.2	0.543249	E
MT1743	ced-3(n718)	Control	108.164	57.889	50.2963	26.9184	19082.4	0.535197	E
MT1743	ced-3(n718)	Control	116.276	67.304	54.0683	31.2964	27728.7	0.57883	E
MT1743	ced-3(n718)	Control	101.342	59.703	47.124	27.7619	19016.9	0.589124	E
MT1743	ced-3(n718)	Control	99.849	58.576	46.4298	27.2378	18036	0.586646	E
MT1743	ced-3(n718)	Control	106.75	65.659	49.6388	30.5314	24227.8	0.615073	E
MT1743	ced-3(n718)	Control	101.762	61.42	47.3193	28.5603	20209.8	0.603565	E
MT1743	ced-3(n718)	Control	100.08	62.794	46.5372	29.1992	20775	0.627438	E
MT1743	ced-3(n718)	Control	103.185	62.681	47.981	29.1467	21342.5	0.607462	E
MT1743	ced-3(n718)	Control	102.041	72.111	47.4491	33.5316	27934.1	0.706687	R
MT1743	ced-3(n718)	Control	105.763	66.573	49.1798	30.9564	24676.7	0.629455	E
MT1743	ced-3(n718)	Control	117.045	74.774	54.4259	34.7699	34451.8	0.638848	E
MT1743	ced-3(n718)	Control	106.742	75.153	49.635	34.9461	31738.4	0.704062	R
MT1743	ced-3(n718)	Control	83.235	57.801	38.7043	26.8775	14639.8	0.694431	R
MT1743	ced-3(n718)	Control	104.58	67.742	48.6297	31.5	25265.2	0.647753	E
MT1743	ced-3(n718)	Control	105.304	72.236	48.9664	33.5897	28927.4	0.685976	R
MT1743	ced-3(n718)	Control	98.005	58.009	45.5723	26.9742	17361.9	0.591898	E
MT1743	ced-3(n718)	Control	121.037	74.277	56.2822	34.5388	35154.8	0.613672	E
MT1743	ced-3(n718)	Control	98.25	64.031	45.6863	29.7744	21206.6	0.651715	R
MT1743	ced-3(n718)	Control	105.361	66.212	48.9929	30.7886	24317	0.62843	E
MT1743	ced-3(n718)	Control	119.294	71.38	55.4717	33.1917	31998.5	0.598354	E
MT1743	ced-3(n718)	Control	108.157	62.032	50.293	28.8449	21910.1	0.573537	E
MT1743	ced-3(n718)	Control	96.602	66.731	44.9199	31.0299	22646.4	0.690783	R
MT1743	ced-3(n718)	Control	110.68	58.898	51.4662	27.3876	20212.9	0.532147	E
MT1743	ced-3(n718)	Control	101.71	63.008	47.2951	29.2987	21257.5	0.619487	E
MT1743	ced-3(n718)	Control	117.432	72.761	54.6059	33.8339	32729.6	0.619601	E
MT1743	ced-3(n718)	Control	115.847	75.248	53.8689	34.9903	34532.8	0.649546	E
MT1743	ced-3(n718)	Control	106.733	65.97	49.6308	30.6761	24454	0.618084	E
MT1743	ced-3(n718)	Control	107.942	66.826	50.193	31.0741	25376.9	0.619092	E
MT1743	ced-3(n718)	Control	109.836	63.512	51.0737	29.5331	23324.6	0.578244	E
MT1743	ced-3(n718)	Control	108.755	68.819	50.5711	32.0008	27115.9	0.632789	E
MT1743	ced-3(n718)	Control	97.662	61.072	45.4128	28.3985	19176.4	0.62534	E
MT1743	ced-3(n718)	Control	99.751	71.914	46.3842	33.44	27158.2	0.720935	R
MT1743	ced-3(n718)	Control	102.805	69.295	47.8043	32.2222	25988.2	0.674043	R
MT1743	ced-3(n718)	Control	107.942	65.388	50.193	30.4054	24296.5	0.60577	E
MT1743	ced-3(n718)	Control	102.207	53.55	47.5263	24.9007	15429.7	0.523937	E
MT1743	ced-3(n718)	Control	105.088	65.605	48.8659	30.5063	23811.4	0.624286	E
MT1743	ced-3(n718)	Control	114.586	76.577	53.2825	35.6083	35374.1	0.668293	R
MT1743	ced-3(n718)	Control	114.843	71.169	53.402	33.0936	30622.7	0.619707	E
MT1743	ced-3(n718)	Control	103.576	67.742	48.1628	31.5	25022.6	0.654032	R
MT1743	ced-3(n718)	Control	105.119	68.359	48.8803	31.7869	25860.1	0.650301	R
MT1743	ced-3(n718)	Control	107.331	70.661	49.9089	32.8574	28212.5	0.658347	R
MT1743	ced-3(n718)	Control	103.942	61.188	48.333	28.4524	20487.1	0.588674	E
MT1743	ced-3(n718)	Control	105.622	68.352	49.1142	31.7837	25978.5	0.647138	E
MT1743	ced-3(n718)	Control	101.045	74.25	46.9859	34.5263	29326.8	0.734821	R
MT1743	ced-3(n718)	Control	114.63	67.742	53.3029	31.5	27693.1	0.590962	E
MT1743	ced-3(n718)	Control	98.29	56.851	45.7049	26.4357	16724.1	0.578401	E
MT1743	ced-3(n718)	Control	111.012	62.837	51.6206	29.2192	23075.9	0.566038	E
MT1743	ced-3(n718)	Control	120.569	66.573	56.0646	30.9564	28131.3	0.552157	E
MT1743	ced-3(n718)	Control	115.755	69.908	53.8261	32.5072	29781.8	0.603931	E
MT1743	ced-3(n718)	Control	107.265	64.36	49.8782	29.9274	23390.9	0.600009	E
MT1743	ced-3(n718)	Control	99.938	62.893	46.4712	29.2452	20811	0.62932	E
MT1743	ced-3(n718)	Control	121.619	68.883	56.5528	32.0306	30379.7	0.566384	E
MT1743	ced-3(n718)	Control	107.199	59.044	49.8475	27.4555	19674.3	0.550789	E
MT1743	ced-3(n718)	Control	122.674	66.88	57.0434	31.0992	28887	0.545185	E
MT1743	ced-3(n718)	Control	107.612	62.681	50.0396	29.1467	22258.2	0.582472	E
MT2547	ced-4(n1162)	Control	123.54	77.677	57.4461	36.1198	39241.9	0.62876	E
MT2547	ced-4(n1162)	Control	121.714	78.304	56.597	36.4114	39288.5	0.643344	E
MT2547	ced-4(n1162)	Control	122.906	76.571	57.1513	35.6055	37936.7	0.623005	E
MT2547	ced-4(n1162)	Control	107.373	78.225	49.9284	36.3746	34589.5	0.728535	R
MT2547	ced-4(n1162)	Control	118.667	62.61	55.1802	29.1136	24489.2	0.527611	E
MT2547	ced-4(n1162)	Control	118.674	73.961	55.1834	34.3919	34175.8	0.623228	E
MT2547	ced-4(n1162)	Control	128.55	63.348	59.7758	29.4568	27157.8	0.492789	O
MT2547	ced-4(n1162)	Control	123.859	61.741	57.5944	28.7096	24856.1	0.498478	O
MT2547	ced-4(n1162)	Control	119.038	70.328	55.3527	32.7025	30995.6	0.590803	E
MT2547	ced-4(n1162)	Control	119.52	77.233	55.5768	35.9133	37532.2	0.646193	E
MT2547	ced-4(n1162)	Control	132.108	74.857	61.4302	34.8085	38971.9	0.566635	E
MT2547	ced-4(n1162)	Control	110.931	60.296	51.5829	28.0376	21231.8	0.543545	E
MT2547	ced-4(n1162)	Control	120.738	70.174	56.1432	32.6309	31300.7	0.581209	E
MT2547	ced-4(n1162)	Control	131.217	62.197	61.0159	28.9216	26723.1	0.474001	O
MT2547	ced-4(n1162)	Control	125.659	70.566	58.4314	32.8132	32941.4	0.561567	E
MT2547	ced-4(n1162)	Control	124.829	69.971	58.0455	32.5365	32174.3	0.560535	E
MT2547	ced-4(n1162)	Control	127.988	76.059	59.5144	35.3674	38978.8	0.594267	E
MT2547	ced-4(n1162)	Control	119.101	61.392	55.382	28.5473	23631.8	0.515462	E
MT2547	ced-4(n1162)	Control	109.563	70.264	50.9468	32.6728	28476.5	0.641311	E
MT2547	ced-4(n1162)	Control	116.662	67.446	54.2478	31.3624	27938.3	0.578132	E
MT2547	ced-4(n1162)	Control	106.738	64.846	49.6332	30.1534	23628.9	0.607525	E
MT2547	ced-4(n1162)	Control	120.341	72.56	55.9586	33.7404	33355.4	0.602953	E
MT2547	ced-4(n1162)	Control	114.018	68.007	53.0184	31.6233	27761.2	0.596458	E
MT2547	ced-4(n1162)	Control	109.385	67.417	50.864	31.3489	26173	0.616328	E
MT2547	ced-4(n1162)	Control	112.539	73.553	52.3306	34.2021	32052.5	0.653578	R
MT2547	ced-4(n1162)	Control	106.78	67.119	49.6527	31.2103	25324.4	0.628573	E
MT2547	ced-4(n1162)	Control	109.59	61.587	50.9594	28.638	21883	0.561976	E
MT2547	ced-4(n1162)	Control	106.066	67.676	49.3207	31.4693	25574.3	0.638056	E
MT2547	ced-4(n1162)	Control	114.856	61.612	53.408	28.6496	22953.1	0.536428	E
MT2547	ced-4(n1162)	Control	100.802	71.561	46.8729	33.2759	27175.6	0.709916	R
MT2547	ced-4(n1162)	Control	98.793	68.6	45.9387	31.899	24475.5	0.694381	R
MT2547	ced-4(n1162)	Control	109.772	78.721	51.044	36.6053	35812.1	0.717132	R
MT2547	ced-4(n1162)	Control	106.921	66.483	49.7183	30.9146	24879.5	0.621796	E
MT2547	ced-4(n1162)	Control	113.406	68.118	52.7338	31.6749	27702.4	0.600656	E
MT2547	ced-4(n1162)	Control	107.671	64.195	50.067	29.8507	23359.2	0.596214	E
MT2547	ced-4(n1162)	Control	122.004	67.186	56.7319	31.2415	28992.7	0.550687	E
MT2547	ced-4(n1162)	Control	116.469	60.033	54.1581	27.9153	22097.7	0.515442	E
MT2547	ced-4(n1162)	Control	106.78	65.734	49.6527	30.5663	24290	0.615602	E
MT2547	ced-4(n1162)	Control	113.635	67.779	52.8403	31.5172	27482.7	0.596462	E
MT2547	ced-4(n1162)	Control	113.404	68	52.7329	31.62	27606	0.599626	E
MT2547	ced-4(n1162)	Control	117.764	74.631	54.7603	34.7034	34531	0.633734	E
MT2547	ced-4(n1162)	Control	107.187	67.543	49.842	31.4075	25743.1	0.630142	E
MT2547	ced-4(n1162)	Control	114.948	59.059	53.4508	27.4624	21107.2	0.513789	E
MT2547	ced-4(n1162)	Control	116.297	72.835	54.0781	33.8683	32479.3	0.626284	E
MT2547	ced-4(n1162)	Control	110.68	67.676	51.4662	31.4693	26686.8	0.611456	E
MT2547	ced-4(n1162)	Control	111.319	71.309	51.7633	33.1587	29799.9	0.640582	E
MT2547	ced-4(n1162)	Control	117.432	67.264	54.6059	31.2778	27971.1	0.572791	E
MT2547	ced-4(n1162)	Control	111.315	70.98	51.7615	33.0057	29524.5	0.63765	E
MT2547	ced-4(n1162)	Control	108.812	61.464	50.5976	28.5808	21640.9	0.564864	E
MT2547	ced-4(n1162)	Control	101.544	68.638	47.218	31.9167	25184.9	0.675943	R
MT2547	ced-4(n1162)	Control	108.46	63.344	50.4339	29.455	22910.7	0.584031	E
MT2547	ced-4(n1162)	Control	109.949	68.883	51.1263	32.0306	27464.6	0.6265	E
MT2547	ced-4(n1162)	Control	115.108	69.997	53.5252	32.5486	29690.8	0.608098	E
MT2547	ced-4(n1162)	Control	115.447	68.326	53.6829	31.7716	28373.4	0.591839	E
MT2547	ced-4(n1162)	Control	110.087	70.868	51.1905	32.9536	29106.8	0.643745	E
MT3002	ced-3(n1286)	Control	115.879	64.17	53.8837	29.8391	25120.4	0.553767	E
MT3002	ced-3(n1286)	Control	116.943	63.505	54.3785	29.5298	24828.3	0.543042	E
MT3002	ced-3(n1286)	Control	106.26	60.963	49.4109	28.3478	20790.3	0.573715	E
MT3002	ced-3(n1286)	Control	88.494	70.717	41.1497	32.8834	23298	0.799116	S
MT3002	ced-3(n1286)	Control	104.69	54.148	48.6809	25.1788	16159.5	0.517222	E
MT3002	ced-3(n1286)	Control	108.167	71.61	50.2977	33.2987	29201.1	0.662032	R
MT3002	ced-3(n1286)	Control	96.84	73.246	45.0306	34.0594	27351.4	0.756361	S
MT3002	ced-3(n1286)	Control	107.787	65.765	50.121	30.5807	24542.2	0.610139	E
MT3002	ced-3(n1286)	Control	94.795	67.897	44.0797	31.5721	23006.2	0.716251	R
MT3002	ced-3(n1286)	Control	113.635	69.354	52.8403	32.2496	28774.8	0.610323	E
MT3002	ced-3(n1286)	Control	107.273	56.253	49.8819	26.1576	17870.6	0.524391	E
MT3002	ced-3(n1286)	Control	94.21	58.727	43.8077	27.3081	17105.3	0.623363	E
MT3002	ced-3(n1286)	Control	108.844	61.727	50.6125	28.7031	21832.9	0.567114	E
MT3002	ced-3(n1286)	Control	110.008	63.683	51.1537	29.6126	23487.1	0.578894	E
MT3002	ced-3(n1286)	Control	111.772	65.734	51.974	30.5663	25425.6	0.588108	E
MT3002	ced-3(n1286)	Control	111.508	72.402	51.8512	33.6669	30772.6	0.649299	E
MT3002	ced-3(n1286)	Control	111.83	64.031	52.001	29.7744	24137.7	0.572574	E
MT3002	ced-3(n1286)	Control	121.275	58.189	56.3929	27.0579	21617.8	0.47981	O
MT3002	ced-3(n1286)	Control	107.466	62.65	49.9717	29.1322	22206	0.582975	E
MT3002	ced-3(n1286)	Control	108.171	67.683	50.2995	31.4726	26087.2	0.625704	E
MT3002	ced-3(n1286)	Control	111.946	62.129	52.0549	28.89	22748.6	0.554991	E
MT3002	ced-3(n1286)	Control	110	63.82	51.15	29.6763	23586.5	0.580182	E
MT3002	ced-3(n1286)	Control	95.037	62.097	44.1922	28.8751	19292.6	0.653398	R
MT3002	ced-3(n1286)	Control	101.139	68.964	47.0296	32.0683	25323.3	0.681873	R
MT3002	ced-3(n1286)	Control	107.615	64.14	50.041	29.8251	23307.1	0.596014	E
MT3002	ced-3(n1286)	Control	109.041	69.635	50.7041	32.3803	27835.7	0.638613	E
MT3002	ced-3(n1286)	Control	106.231	65.803	49.3974	30.5984	24215.9	0.619433	E
MT3002	ced-3(n1286)	Control	105.603	65.115	49.1054	30.2785	23572	0.616602	E
MT3002	ced-3(n1286)	Control	117.129	60.926	54.465	28.3306	22889	0.520162	E
MT3002	ced-3(n1286)	Control	87.473	66.999	40.6749	31.1545	20671.3	0.765939	S
MT3002	ced-3(n1286)	Control	112.159	63.217	52.1539	29.3959	23597.1	0.563637	E
MT3002	ced-3(n1286)	Control	108.46	69.768	50.4339	32.4421	27793.3	0.64326	E
MT3002	ced-3(n1286)	Control	99.537	63.231	46.2847	29.4024	20950.9	0.635251	E
MT3002	ced-3(n1286)	Control	106.817	61.521	49.6699	28.6073	21283.6	0.575948	E
MT3002	ced-3(n1286)	Control	104.446	61.294	48.5674	28.5017	20657.9	0.586849	E
MT3002	ced-3(n1286)	Control	109.49	67.469	50.9129	31.3731	26238.6	0.616212	E
MT3002	ced-3(n1286)	Control	110.114	62.682	51.203	29.1471	22776.4	0.569246	E
MT3002	ced-3(n1286)	Control	110.693	66.851	51.4722	31.0857	26043.1	0.603932	E
MT3002	ced-3(n1286)	Control	105.688	64.405	49.1449	29.9483	23079.3	0.609388	E
MT3002	ced-3(n1286)	Control	109.211	62.681	50.7831	29.1467	22588.9	0.573944	E
MT3002	ced-3(n1286)	Control	101.096	65.803	47.0096	30.5984	23045.3	0.650896	R
MT3002	ced-3(n1286)	Control	107.703	65.552	50.0819	30.4817	24364.5	0.608637	E
MT3002	ced-3(n1286)	Control	104.561	67.742	48.6209	31.5	25260.6	0.647871	E
MT3002	ced-3(n1286)	Control	108	65.069	50.22	30.2571	24073	0.602491	E
MT3002	ced-3(n1286)	Control	107.629	61.29	50.0475	28.4999	21284.6	0.569456	E
MT3002	ced-3(n1286)	Control	86.461	68.104	40.2044	31.6684	21111.7	0.787685	S
MT3002	ced-3(n1286)	Control	107.016	64.732	49.7624	30.1004	23607.2	0.604882	E
MT3002	ced-3(n1286)	Control	104.69	65.997	48.6809	30.6886	24005.5	0.630404	E
MT3002	ced-3(n1286)	Control	106.274	64.028	49.4174	29.773	22936.4	0.60248	E
MT3002	ced-3(n1286)	Control	95.126	67.738	44.2336	31.4982	22978.5	0.712087	R
MT3002	ced-3(n1286)	Control	88.704	69.997	41.2474	32.5486	22880.2	0.789108	S
MT3002	ced-3(n1286)	Control	94.403	70.402	43.8974	32.7369	24632.8	0.74576	R
MT3002	ced-3(n1286)	Control	105.029	59.044	48.8385	27.4555	19276.1	0.562169	E
MT3002	ced-3(n1286)	Control	99.608	61.057	46.3177	28.3915	19548.9	0.612973	E
MT3002	ced-3(n1286)	Control	105.746	64.125	49.1719	29.8181	22891.6	0.606406	E
MT3002	ced-3(n1286)	Control	105.544	70.98	49.078	33.0057	27993.9	0.672516	R
MT3002	ced-3(n1286)	Control	115.778	71.802	53.8368	33.3879	31423.6	0.62017	E
MT3002	ced-3(n1286)	Control	114.674	64.056	53.3234	29.786	24770.9	0.558592	E
MT3002	ced-3(n1286)	Control	91.467	72.049	42.5322	33.5028	24996.4	0.787705	S
MT3002	ced-3(n1286)	Control	93.038	76.942	43.2627	35.778	28996.4	0.826995	S
MT3002	ced-3(n1286)	Control	105.029	67.422	48.8385	31.3512	25134.5	0.641937	E
MT3002	ced-3(n1286)	Control	119.451	60.648	55.5447	28.2013	23130.2	0.507723	E
MT3002	ced-3(n1286)	Control	99.956	67.264	46.4795	31.2778	23808.5	0.672936	R
MT3002	ced-3(n1286)	Control	103.366	58.088	48.0652	27.0109	18361.5	0.561964	E
MT3002	ced-3(n1286)	Control	102.207	59.896	47.5263	27.8516	19303.4	0.586026	E
MT3002	ced-3(n1286)	Control	90.686	74.536	42.169	34.6592	26523.4	0.821913	S
MT3002	ced-3(n1286)	Control	97.041	66.64	45.1241	30.9876	22687.3	0.68672	R
MT3002	ced-3(n1286)	Control	98.097	66.959	45.6151	31.1359	23154.3	0.682579	R
MT3002	ced-3(n1286)	Control	92.309	71.678	42.9237	33.3303	24967.4	0.776501	S
RE727	ced-3(n2921)	Control	108.977	68.015	50.6743	31.627	26540	0.624123	E
RE727	ced-3(n2921)	Control	120.216	63.655	55.9004	29.5996	25643.9	0.529505	E
RE727	ced-3(n2921)	Control	111.826	65.742	51.9991	30.57	25444	0.587895	E
RE727	ced-3(n2921)	Control	113.846	62.936	52.9384	29.2652	23739.6	0.552817	E
RE727	ced-3(n2921)	Control	107.355	66.189	49.9201	30.7779	24760	0.616543	E
RE727	ced-3(n2921)	Control	108.342	61.66	50.379	28.6719	21685.1	0.569124	E
RE727	ced-3(n2921)	Control	109.371	69.065	50.8575	32.1152	27464.8	0.631475	E
RE727	ced-3(n2921)	Control	107.224	63.569	49.8592	29.5596	22810.8	0.592862	E
RE727	ced-3(n2921)	Control	103.816	58.644	48.2744	27.2695	18796.2	0.564884	E
RE727	ced-3(n2921)	Control	100.142	65.771	46.566	30.5835	22805.7	0.656777	R
RE727	ced-3(n2921)	Control	118.229	71.701	54.9765	33.341	31998.7	0.606459	E
RE727	ced-3(n2921)	Control	114.018	61.62	53.0184	28.6533	22791.6	0.540441	E
RE727	ced-3(n2921)	Control	113.649	65.513	52.8468	30.4635	25679	0.57645	E
RE727	ced-3(n2921)	Control	115.317	59.615	53.6224	27.721	21575.6	0.516966	E
RE727	ced-3(n2921)	Control	109.659	61.522	50.9914	28.6077	21850.6	0.56103	E
RE727	ced-3(n2921)	Control	109.444	61.847	50.8915	28.7589	22038.7	0.565102	E
RE727	ced-3(n2921)	Control	114.586	66.603	53.2825	30.9704	26759.4	0.581249	E
RE727	ced-3(n2921)	Control	108.931	65.795	50.6529	30.5947	24825.3	0.604006	E
RE727	ced-3(n2921)	Control	110.603	61.221	51.4304	28.4678	21823.5	0.55352	E
RE727	ced-3(n2921)	Control	112.539	60.008	52.3306	27.9037	21334.3	0.53322	E
RE727	ced-3(n2921)	Control	99.639	68.056	46.3321	31.646	24295.2	0.683026	R
RE727	ced-3(n2921)	Control	103.586	65.97	48.1675	30.6761	23732.9	0.636862	E
RE727	ced-3(n2921)	Control	112.712	57.706	52.4111	26.8333	19759.2	0.511977	E
RE727	ced-3(n2921)	Control	105.702	65	49.1514	30.225	23510.8	0.614936	E
RE727	ced-3(n2921)	Control	105.929	60.017	49.257	27.9079	20087.3	0.566578	E
RE727	ced-3(n2921)	Control	105.423	68.797	49.0217	31.9906	26268.3	0.652581	R
RE727	ced-3(n2921)	Control	113.358	69.051	52.7115	32.1087	28454.4	0.609141	E
RE727	ced-3(n2921)	Control	113.569	65.054	52.8096	30.2501	25302.6	0.572815	E
RE727	ced-3(n2921)	Control	109.128	60.902	50.7445	28.3194	21308.7	0.558079	E
RE727	ced-3(n2921)	Control	108.674	63.632	50.5334	29.5889	23165.1	0.585531	E
RE727	ced-3(n2921)	Control	120.221	66.03	55.9028	30.704	27594.4	0.549238	E
RE727	ced-3(n2921)	Control	109.622	64.661	50.9742	30.0674	24129	0.589854	E
RE727	ced-3(n2921)	Control	110.454	60.531	51.3611	28.1469	21305.6	0.54802	E
RE727	ced-3(n2921)	Control	121.198	57.697	56.3571	26.8291	21240.2	0.476056	O
RE727	ced-3(n2921)	Control	113.991	60.671	53.0058	28.212	22089.7	0.532244	E
RE727	ced-3(n2921)	Control	113.146	65.795	52.6129	30.5947	25785.9	0.581505	E
RE727	ced-3(n2921)	Control	112.361	54.203	52.2479	25.2044	17378.8	0.4824	O
RE727	ced-3(n2921)	Control	107.801	65	50.1275	30.225	23977.7	0.602963	E
RE727	ced-3(n2921)	Control	99.85	62.434	46.4303	29.0318	20490.3	0.625278	E
RE727	ced-3(n2921)	Control	109.707	69.997	51.0138	32.5486	28297.7	0.638036	E
RE727	ced-3(n2921)	Control	106.416	58.621	49.4834	27.2588	19251.8	0.550866	E
RE727	ced-3(n2921)	Control	103.529	60.941	48.141	28.3376	20241.3	0.588637	E
RE727	ced-3(n2921)	Control	107.497	61.464	49.9861	28.5808	21379.4	0.571774	E
RE727	ced-3(n2921)	Control	107.546	68.118	50.0089	31.6749	26270.9	0.633385	E
RE727	ced-3(n2921)	Control	110.018	66.013	51.1584	30.696	25239.5	0.60002	E
RE727	ced-3(n2921)	Control	101.703	62.482	47.2919	29.0541	20902.6	0.614357	E
RE727	ced-3(n2921)	Control	114.008	61.337	53.0137	28.5217	22580.7	0.538006	E
RE727	ced-3(n2921)	Control	116.18	63.358	54.0237	29.4615	24552.3	0.545343	E
RE727	ced-3(n2921)	Control	108.231	61.717	50.3274	28.6984	21702.9	0.570234	E
RE727	ced-3(n2921)	Control	104.805	61.555	48.7343	28.6231	20905.8	0.587329	E
RE727	ced-3(n2921)	Control	101.828	62.201	47.35	28.9235	20740.5	0.610844	E
RE727	ced-3(n2921)	Control	98.234	59.775	45.6788	27.7954	18478.1	0.608496	E
RE727	ced-3(n2921)	Control	95.189	68.264	44.2629	31.7428	23352.2	0.717142	R
RE727	ced-3(n2921)	Control	100.24	59.059	46.6116	27.4624	18406.5	0.589176	E
RE727	ced-3(n2921)	Control	101.139	66.219	47.0296	30.7918	23347.6	0.654733	R
RE727	ced-3(n2921)	Control	101.242	61.098	47.0775	28.4106	19896.3	0.603485	E
RE727	ced-3(n2921)	Control	100.245	62.769	46.6139	29.1876	20792.7	0.626156	E
RE727	ced-3(n2921)	Control	113.547	67.779	52.7994	31.5172	27461.4	0.596925	E
RE727	ced-3(n2921)	Control	114.756	61.322	53.3615	28.5147	22717.8	0.534369	E
RE727	ced-3(n2921)	Control	105.082	58.473	48.8631	27.1899	18914.6	0.556451	E
RE727	ced-3(n2921)	Control	100.947	58.241	46.9404	27.0821	18026.4	0.576946	E
RE727	ced-3(n2921)	Control	110.034	64.256	51.1658	29.879	23917.3	0.583965	E
RE727	ced-3(n2921)	Control	107.815	57.201	50.134	26.5985	18571.4	0.530548	E
RE727	ced-3(n2921)	Control	115.694	68.154	53.7977	31.6916	28291.2	0.589088	E
RE727	ced-3(n2921)	Control	96.302	50.922	44.7804	23.6787	13146.3	0.528774	E
RE727	ced-3(n2921)	Control	105.361	66.851	48.9929	31.0857	24788.7	0.634495	E
RE727	ced-3(n2921)	Control	113.846	67.357	52.9384	31.321	27192	0.59165	E
RE727	ced-3(n2921)	Control	106.066	69.971	49.3207	32.5365	27338.2	0.659693	R
N2	wt	Control	116.629	57.881	54.2325	26.9147	20570.1	0.496283	O
N2	wt	Control	110.032	70.051	51.1649	32.5737	28425.3	0.636642	E
N2	wt	Control	108.552	68.718	50.4767	31.9539	26985.9	0.633042	E
N2	wt	Control	108.24	64.885	50.3316	30.1715	23990.2	0.599455	E
N2	wt	Control	112.294	63.506	52.2167	29.5303	23842	0.565533	E
N2	wt	Control	111.086	68.877	51.655	32.0278	27743.8	0.620033	E
N2	wt	Control	110.44	57.723	51.3546	26.8412	19372.3	0.522664	E
N2	wt	Control	111.803	65.947	51.9884	30.6654	25597.7	0.58985	E
N2	wt	Control	101.514	60	47.204	27.9	19239.2	0.591051	E
N2	wt	Control	106.738	65.253	49.6332	30.3426	23926.4	0.611338	E
N2	wt	Control	107	65.123	49.755	30.2822	23889.7	0.608626	E
N2	wt	Control	107.005	63	49.7573	29.295	22358.5	0.588758	E
N2	wt	Control	114.978	64.351	53.4648	29.9232	25065.9	0.559681	E
N2	wt	Control	107.079	60.208	49.7917	27.9967	20434.8	0.562276	E
N2	wt	Control	101.833	65.215	47.3523	30.325	22800.3	0.640411	E
N2	wt	Control	99.005	64.444	46.0373	29.9665	21646.1	0.650917	R
N2	wt	Control	104.995	59.464	48.8227	27.6508	19544.9	0.566351	E
N2	wt	Control	113.341	64	52.7036	29.76	24440.2	0.564668	E
N2	wt	Control	105.603	61.464	49.1054	28.5808	21002.7	0.582029	E
N2	wt	Control	105.361	56.045	48.9929	26.0609	17422.5	0.531933	E
N2	wt	Control	112.112	55.009	52.1321	25.5792	17859.8	0.490661	O
N2	wt	Control	100.846	65.192	46.8934	30.3143	22563.4	0.646451	E
N2	wt	Control	106.977	65.788	49.7443	30.5914	24374.8	0.614973	E
N2	wt	Control	94.868	54.083	44.1136	25.1486	14608.3	0.570087	E
N2	wt	Control	109.225	63.388	50.7896	29.4754	23104.3	0.580343	E
N2	wt	Control	108.674	53.712	50.5334	24.9761	16505.4	0.494249	O
N2	wt	Control	94.895	63.53	44.1262	29.5415	20163.2	0.669477	R
N2	wt	Control	105.304	65.115	48.9664	30.2785	23505.2	0.618353	E
N2	wt	Control	104.938	62.514	48.7962	29.069	21589.6	0.595723	E
N2	wt	Control	98.311	60.017	45.7146	27.9079	18642.7	0.610481	E
N2	wt	Control	100.285	60.407	46.6325	28.0893	19265	0.602353	E
N2	wt	Control	112.379	55.082	52.2562	25.6131	17949.9	0.490145	O
N2	wt	Control	107.079	65.115	49.7917	30.2785	23901.4	0.608102	E
N2	wt	Control	107.448	66.611	49.9633	30.9741	25098.5	0.619937	E
N2	wt	Control	100.578	60.083	46.7688	27.9386	19114.5	0.597377	E
N2	wt	Control	109.417	60.166	50.8789	27.9772	20851.8	0.549878	E
N2	wt	Control	108.416	63.561	50.4134	29.5559	23058.6	0.58627	E
N2	wt	Control	100.623	68.884	46.7897	32.0311	25135.7	0.684575	R
N2	wt	Control	101.833	65.253	47.3523	30.3426	22826.9	0.640784	E
N2	wt	Control	116.52	65.307	54.1818	30.3678	26162.4	0.560479	E
N2	wt	Control	110.114	64.031	51.203	29.7744	23767.3	0.581497	E
N2	wt	Control	101.39	64.622	47.1463	30.0492	22290.2	0.637361	E
N2	wt	Control	114.826	65.192	53.3941	30.3143	25691.3	0.567746	E
N2	wt	Control	112.294	62.514	52.2167	29.069	23103	0.556699	E
N2	wt	Control	104.58	63.506	48.6297	29.5303	22204.2	0.607248	E
N2	wt	Control	115.365	64.382	53.6447	29.9376	25174.5	0.558072	E
N2	wt	Control	105.759	66.068	49.1779	30.7216	24302.8	0.624703	E
N2	wt	Control	107.168	72.173	49.8331	33.5604	29388.1	0.673457	R
N2	wt	Control	106.513	57.454	49.5285	26.7161	18509.8	0.539408	E
N2	wt	Control	110.454	65.123	51.3611	30.2822	24660.8	0.589594	E
N2	wt	Control	106.005	60.836	49.2923	28.2887	20654	0.573897	E
N2	wt	Control	106.738	57.585	49.6332	26.777	18633.5	0.539499	E
N2	wt	Control	98.681	57.385	45.8867	26.684	17107.5	0.58152	E
N2	wt	Control	106.569	59.008	49.5546	27.4387	19534.9	0.553707	E
N2	wt	Control	108.632	62.394	50.5139	29.0132	22263.9	0.574361	E
MT1743	ced-3(n718)	Control	109.567	59.481	50.9487	27.6587	20407.7	0.542873	E
MT1743	ced-3(n718)	Control	119.272	60.531	55.4615	28.1469	23006.6	0.507504	E
MT1743	ced-3(n718)	Control	110.498	65.997	51.3816	30.6886	25337.3	0.597269	E
MT1743	ced-3(n718)	Control	103.159	68	47.9689	31.62	25112.1	0.659177	R
MT1743	ced-3(n718)	Control	103.323	68.352	48.0452	31.7837	25413.1	0.661537	R
MT1743	ced-3(n718)	Control	110.347	64.201	51.3114	29.8535	23944.3	0.58181	E
MT1743	ced-3(n718)	Control	107.703	66.483	50.0819	30.9146	25061.5	0.617281	E
MT1743	ced-3(n718)	Control	109.005	66.641	50.6873	30.9881	25485.1	0.611357	E
MT1743	ced-3(n718)	Control	111.086	58.052	51.655	26.9942	19708.4	0.522586	E
MT1743	ced-3(n718)	Control	112.294	66.91	52.2167	31.1132	26466.5	0.595847	E
MT1743	ced-3(n718)	Control	112.058	72.567	52.107	33.7437	31065.5	0.647584	E
MT1743	ced-3(n718)	Control	108.019	64.031	50.2288	29.7744	23315.1	0.592775	E
MT1743	ced-3(n718)	Control	115.521	62.769	53.7173	29.1876	23961.2	0.543356	E
MT1743	ced-3(n718)	Control	113.772	59.682	52.904	27.7521	21334.4	0.524575	E
MT1743	ced-3(n718)	Control	100.896	62.626	46.9166	29.1211	20832.5	0.620699	E
MT1743	ced-3(n718)	Control	114.586	66.03	53.2825	30.704	26301	0.576248	E
MT1743	ced-3(n718)	Control	109.731	61.685	51.0249	28.6835	21980.9	0.562147	E
MT1743	ced-3(n718)	Control	100.481	60.491	46.7237	28.1283	19356.3	0.602014	E
MT1743	ced-3(n718)	Control	99.96	58.061	46.4814	26.9984	17740	0.580842	E
MT1743	ced-3(n718)	Control	99.896	64.873	46.4516	30.1659	22132.7	0.649405	E
MT1743	ced-3(n718)	Control	100.825	66.416	46.8836	30.8834	23413.8	0.658726	R
MT1743	ced-3(n718)	Control	113.442	72.367	52.7505	33.6507	31276.1	0.637921	E
MT1743	ced-3(n718)	Control	114.039	59.169	53.0281	27.5136	21018.4	0.518849	E
MT1743	ced-3(n718)	Control	109.179	68.25	50.7682	31.7363	26773.3	0.62512	E
MT1743	ced-3(n718)	Control	109.293	63.032	50.8212	29.3099	22859.8	0.576725	E
MT1743	ced-3(n718)	Control	104.561	68.447	48.6209	31.8279	25789.1	0.654613	R
MT1743	ced-3(n718)	Control	110.788	66.641	51.5164	30.9881	25902	0.601518	E
MT1743	ced-3(n718)	Control	117.546	62.586	54.6589	29.1025	24239.3	0.532438	E
MT1743	ced-3(n718)	Control	113.146	63.632	52.6129	29.5889	24118.4	0.562388	E
MT1743	ced-3(n718)	Control	107.331	57.983	49.9089	26.9621	18997	0.540226	E
MT1743	ced-3(n718)	Control	110.39	58	51.3314	26.97	19549.8	0.52541	E
MT1743	ced-3(n718)	Control	108.724	63.253	50.5567	29.4126	22900.5	0.581776	E
MT1743	ced-3(n718)	Control	114.49	59.169	53.2379	27.5136	21101.5	0.516805	E
MT1743	ced-3(n718)	Control	102.005	63.411	47.4323	29.4861	21592.8	0.621646	E
MT1743	ced-3(n718)	Control	92.477	56.613	43.0018	26.325	15603.6	0.612185	E
MT1743	ced-3(n718)	Control	101.242	58.241	47.0775	27.0821	18079.1	0.575265	E
MT1743	ced-3(n718)	Control	97.185	58.421	45.191	27.1658	17462	0.601132	E
MT1743	ced-3(n718)	Control	114.978	66.94	53.4648	31.1271	27123.4	0.582198	E
MT1743	ced-3(n718)	Control	113.088	60.407	52.5859	28.0893	21724.4	0.534159	E
MT1743	ced-3(n718)	Control	117.648	59.169	54.7063	27.5136	21683.6	0.502932	E
MT1743	ced-3(n718)	Control	112.004	64.537	52.0819	30.0097	24558.9	0.576203	E
MT1743	ced-3(n718)	Control	108.06	59.439	50.2479	27.6391	20098.6	0.550056	E
MT4770	ced-9(n1950)	Control	104.848	58.898	48.7543	27.3876	19147.8	0.561747	E
MT4770	ced-9(n1950)	Control	109.078	61.847	50.7213	28.7589	21965	0.566998	E
MT4770	ced-9(n1950)	Control	110.535	68.797	51.3988	31.9906	27542.1	0.6224	E
MT4770	ced-9(n1950)	Control	102.552	58	47.6867	26.97	18161.7	0.565567	E
MT4770	ced-9(n1950)	Control	101.242	54.332	47.0775	25.2644	15733.7	0.536655	E
MT4770	ced-9(n1950)	Control	112.071	61.008	52.113	28.3687	21959.6	0.544369	E
MT4770	ced-9(n1950)	Control	104.12	53.852	48.4158	25.0412	15896.3	0.517211	E
MT4770	ced-9(n1950)	Control	99.298	51.884	46.1736	24.1261	14072.3	0.522508	E
MT4770	ced-9(n1950)	Control	100.319	65.742	46.6483	30.57	22825.8	0.655329	R
MT4770	ced-9(n1950)	Control	108.074	65.803	50.2544	30.5984	24636	0.60887	E
MT4770	ced-9(n1950)	Control	105.948	64.327	49.2658	29.9121	23080.1	0.607156	E
MT4770	ced-9(n1950)	Control	100.185	50.774	46.586	23.6099	13597	0.506802	E
MT4770	ced-9(n1950)	Control	99.569	57.201	46.2996	26.5985	17151	0.574486	E
MT4770	ced-9(n1950)	Control	99.323	66.37	46.1852	30.8621	23033	0.668224	R
MT4770	ced-9(n1950)	Control	122.972	64.56	57.182	30.0204	26983	0.524998	E
MT4770	ced-9(n1950)	Control	121.078	66.888	56.3013	31.1029	28518	0.552437	E
MT4770	ced-9(n1950)	Control	116.516	66.068	54.1799	30.7216	26774.7	0.567029	E
MT4770	ced-9(n1950)	Control	119.331	66.761	55.4889	31.0439	27999.9	0.559461	E
MT4770	ced-9(n1950)	Control	114.769	58.138	53.3676	27.0342	20422.2	0.506565	E
MT4770	ced-9(n1950)	Control	109.289	62.801	50.8194	29.2025	22691.7	0.574632	E
MT4770	ced-9(n1950)	Control	105.005	61.685	48.8273	28.6835	21034.2	0.587448	E
MT4770	ced-9(n1950)	Control	96.047	61.4	44.6619	28.551	19062.4	0.63927	E
MT4770	ced-9(n1950)	Control	93.723	66.603	43.5812	30.9704	21887.3	0.710637	R
MT4770	ced-9(n1950)	Control	92.973	65.253	43.2324	30.3426	20840.8	0.701849	R
MT4770	ced-9(n1950)	Control	99.04	69.376	46.0536	32.2598	25095	0.700485	R
MT4770	ced-9(n1950)	Control	108.683	63.246	50.5376	29.4094	22886.8	0.581931	E
MT4770	ced-9(n1950)	Control	103.856	64.815	48.293	30.139	22968.9	0.624085	E
MT4770	ced-9(n1950)	Control	105.076	67.03	48.8603	31.169	24854.2	0.637919	E
MT4770	ced-9(n1950)	Control	106.075	68.184	49.3249	31.7056	25961.8	0.64279	E
MT4770	ced-9(n1950)	Control	115.317	69.635	53.6224	32.3803	29437.8	0.603857	E
MT4770	ced-9(n1950)	Control	107.581	60.369	50.0252	28.0716	20640.5	0.561149	E
MT4770	ced-9(n1950)	Control	109.165	64.885	50.7617	30.1715	24195.2	0.594375	E
MT4770	ced-9(n1950)	Control	112.539	64.07	52.3306	29.7925	24320.4	0.569314	E
MT4770	ced-9(n1950)	Control	102.318	62.241	47.5779	28.9421	20867.1	0.608309	E
MT4770	ced-9(n1950)	Control	108.24	59.464	50.3316	27.6508	20149	0.549372	E
MT4770	ced-9(n1950)	Control	106.513	71.47	49.5285	33.2336	28642.3	0.670998	R
MT4770	ced-9(n1950)	Control	113	69.181	52.545	32.1692	28471.5	0.612221	E
MT4770	ced-9(n1950)	Control	112.147	62.514	52.1484	29.069	23072.8	0.557429	E
MT4770	ced-9(n1950)	Control	107.466	60.828	49.9717	28.285	20933.2	0.566021	E
MT4770	ced-9(n1950)	Control	101.518	67.978	47.2059	31.6098	24696.6	0.669615	R
MT4770	ced-9(n1950)	Control	116.829	63.411	54.3255	29.4861	24730.8	0.542768	E
MT4770	ced-9(n1950)	Control	114.355	65.376	53.1751	30.3998	25730.6	0.571693	E
MT4770	ced-9(n1950)	Control	109.018	66.483	50.6934	30.9146	25367.5	0.609835	E
MT4770	ced-9(n1950)	Control	107.934	64.028	50.1893	29.773	23294.6	0.593214	E
MT4770	ced-9(n1950)	Control	116.794	65.006	54.3092	30.2278	25982.7	0.556587	E
N2	wt	EtOH	117.917	64.831	54.8314	30.1464	26091.5	0.549802	E
N2	wt	EtOH	94.34	57.723	43.8681	26.8412	16548.2	0.611861	E
N2	wt	EtOH	103.366	62.496	48.0652	29.0606	21253.9	0.604609	E
N2	wt	EtOH	100.435	65.997	46.7023	30.6886	23029.8	0.657112	R
N2	wt	EtOH	94.892	61.174	44.1248	28.4459	18694.8	0.64467	E
N2	wt	EtOH	103.185	68.3	47.981	31.7595	25340.5	0.661918	R
N2	wt	EtOH	110.353	73.442	51.3141	34.1505	31335.1	0.665519	R
N2	wt	EtOH	117.878	63.175	54.8133	29.3764	24767.4	0.535935	E
N2	wt	EtOH	112.775	72.749	52.4404	33.8283	31421.3	0.645081	E
N2	wt	EtOH	103.116	66.667	47.9489	31.0002	24127.1	0.646524	E
N2	wt	EtOH	110.498	68.638	51.3816	31.9167	27405.7	0.62117	E
N2	wt	EtOH	96.83	56.639	45.026	26.3371	16353	0.584932	E
N2	wt	EtOH	102.489	65.146	47.6574	30.2929	22898.7	0.635639	E
N2	wt	EtOH	103.856	59.203	48.293	27.5294	19163.6	0.570049	E
N2	wt	EtOH	104.043	65.924	48.38	30.6547	23804.4	0.633623	E
N2	wt	EtOH	119.331	65.795	55.4889	30.5947	27195.5	0.551366	E
N2	wt	EtOH	112.805	64.351	52.4543	29.9232	24592.1	0.570462	E
N2	wt	EtOH	113.159	67.119	52.6189	31.2103	26837.2	0.593139	E
N2	wt	EtOH	102.303	54.203	47.5709	25.2044	15823.1	0.529828	E
N2	wt	EtOH	100.881	65.924	46.9097	30.6547	23081	0.653483	R
N2	wt	EtOH	101.597	60.671	47.2426	28.212	19688	0.597173	E
N2	wt	EtOH	95.885	66.491	44.5865	30.9183	22316.9	0.693445	R
N2	wt	EtOH	103.74	63.325	48.2391	29.4461	21900.5	0.61042	E
N2	wt	EtOH	100.17	63.285	46.5791	29.4275	21120.1	0.631776	E
N2	wt	EtOH	79.649	60.745	37.0368	28.2464	15472.4	0.762659	S
N2	wt	EtOH	104.862	63.285	48.7608	29.4275	22109.4	0.603507	E
N2	wt	EtOH	104.235	62.169	48.4693	28.9086	21208.9	0.596431	E
N2	wt	EtOH	100.02	58.694	46.5093	27.2927	18139.8	0.586823	E
N2	wt	EtOH	109.289	63.135	50.8194	29.3578	22933.7	0.577689	E
N2	wt	EtOH	109.563	67.119	50.9468	31.2103	25984.4	0.612606	E
N2	wt	EtOH	107.472	62.741	49.9745	29.1746	22271.8	0.583789	E
N2	wt	EtOH	113.021	60.711	52.5548	28.2306	21930.6	0.537166	E
N2	wt	EtOH	111.162	68.066	51.6903	31.6507	27112.8	0.612314	E
N2	wt	EtOH	110.766	66.753	51.5062	31.0401	25984	0.602649	E
N2	wt	EtOH	101.769	64.257	47.3226	29.8795	22121.5	0.631401	E
N2	wt	EtOH	102.46	68.154	47.6439	31.6916	25055	0.665177	R
N2	wt	EtOH	95.755	65.62	44.5261	30.5133	21706.6	0.685291	R
N2	wt	EtOH	102.181	66.731	47.5142	31.0299	23954.3	0.653067	R
N2	wt	EtOH	113.635	69.871	52.8403	32.49	29205.4	0.614872	E
N2	wt	EtOH	104.809	69.778	48.7362	32.4468	26865.4	0.665763	R
N2	wt	EtOH	101.257	66.851	47.0845	31.0857	23823.1	0.660211	R
N2	wt	EtOH	107.856	66.098	50.153	30.7356	24807.2	0.612836	E
N2	wt	EtOH	107.838	68.949	50.1447	32.0613	26988.9	0.639376	E
N2	wt	EtOH	108.467	68.411	50.4372	31.8111	26724.3	0.630708	E
N2	wt	EtOH	109.859	60.959	51.0844	28.3459	21491.6	0.554884	E
N2	wt	EtOH	108.046	62.65	50.2414	29.1322	22325.9	0.579846	E
N2	wt	EtOH	110.766	66.753	51.5062	31.0401	25984	0.602649	E
N2	wt	EtOH	100.204	64.498	46.5949	29.9916	21945	0.643667	E
N2	wt	EtOH	111.817	62.254	51.9949	28.9481	22813.9	0.556749	E
N2	wt	EtOH	120.628	71.268	56.092	33.1396	32254.8	0.590808	E
N2	wt	EtOH	126.811	71.589	58.9671	33.2889	34214.2	0.564533	E
N2	wt	EtOH	104.043	71.169	48.38	33.0936	27742.9	0.684034	R
N2	wt	EtOH	102.883	68.949	47.8406	32.0613	25748.8	0.670169	R
N2	wt	EtOH	107.299	63.781	49.894	29.6582	22979.2	0.594423	E
N2	wt	EtOH	99.639	63.655	46.3321	29.5996	21254.5	0.638856	E
N2	wt	EtOH	98.494	70.093	45.7997	32.5932	25475.1	0.711647	R
N2	wt	EtOH	108.674	66.611	50.5334	30.9741	25384.9	0.612943	E
N2	wt	EtOH	103.586	66.37	48.1675	30.8621	24021.6	0.640724	E
N2	wt	EtOH	121.334	57.871	56.4203	26.91	21392.5	0.476956	O
N2	wt	EtOH	101.316	56.08	47.1119	26.0772	16774.6	0.553516	E
MT1743	ced-3(n718)	EtOH	106.274	67.475	49.4174	31.3759	25472.4	0.634915	E
MT1743	ced-3(n718)	EtOH	100.623	64.885	46.7897	30.1715	22302	0.644833	E
MT1743	ced-3(n718)	EtOH	104.317	59.363	48.5074	27.6038	19352.8	0.569064	E
MT1743	ced-3(n718)	EtOH	96.896	66.309	45.0566	30.8337	22428.9	0.684332	R
MT1743	ced-3(n718)	EtOH	102.259	69.768	47.5504	32.4421	26204.2	0.682268	R
MT1743	ced-3(n718)	EtOH	97.479	70.717	45.3277	32.8834	25663.5	0.725459	R
MT1743	ced-3(n718)	EtOH	96.747	58.576	44.9874	27.2378	17475.7	0.605455	E
MT1743	ced-3(n718)	EtOH	87.658	70.434	40.761	32.7518	22893.6	0.803509	S
MT1743	ced-3(n718)	EtOH	92.785	57.245	43.145	26.6189	16007	0.616964	E
MT1743	ced-3(n718)	EtOH	101.281	64.111	47.0957	29.8116	21915.5	0.633001	E
MT1743	ced-3(n718)	EtOH	112.412	63.217	52.2716	29.3959	23650.4	0.562369	E
MT1743	ced-3(n718)	EtOH	100.788	66.667	46.8664	31.0002	23582.4	0.661458	R
MT1743	ced-3(n718)	EtOH	113.459	66.787	52.7584	31.056	26642.8	0.588644	E
MT1743	ced-3(n718)	EtOH	89.538	60.729	41.6352	28.239	17384.3	0.678248	R
MT1743	ced-3(n718)	EtOH	89.691	61.188	41.7063	28.4524	17678.2	0.682209	R
MT1743	ced-3(n718)	EtOH	88.644	62.025	41.2195	28.8416	17953.1	0.699709	R
MT1743	ced-3(n718)	EtOH	100.814	53.996	46.8785	25.1081	15474	0.5356	E
MT1743	ced-3(n718)	EtOH	87.035	59.404	40.4713	27.6229	16169	0.68253	R
MT1743	ced-3(n718)	EtOH	96.462	60.458	44.8548	28.113	18561.9	0.626755	E
MT1743	ced-3(n718)	EtOH	103.74	60.166	48.2391	27.9772	19770	0.579969	E
MT1743	ced-3(n718)	EtOH	96.009	60.251	44.6442	28.0167	18348.4	0.627556	E
MT1743	ced-3(n718)	EtOH	99.501	65.456	46.268	30.437	22443.2	0.657843	R
MT1743	ced-3(n718)	EtOH	89.443	59.404	41.591	27.6229	16616.3	0.664155	R
MT1743	ced-3(n718)	EtOH	90.933	58.31	42.2838	27.1142	16276.7	0.641241	E
MT1743	ced-3(n718)	EtOH	104.105	61.391	48.4088	28.5468	20655.6	0.589703	E
MT1743	ced-3(n718)	EtOH	80.112	56.303	37.2521	26.1809	13369.6	0.702804	R
MT1743	ced-3(n718)	EtOH	90.443	59.615	42.056	27.721	16921.7	0.659144	R
MT1743	ced-3(n718)	EtOH	86.77	57.271	40.3481	26.631	14982.9	0.660032	R
MT1743	ced-3(n718)	EtOH	93.6	64.351	43.524	29.9232	20405.3	0.687511	R
MT1743	ced-3(n718)	EtOH	90.67	60.671	42.1616	28.212	17570.5	0.669141	R
MT1743	ced-3(n718)	EtOH	89.739	49.649	41.7286	23.0868	11645.5	0.55326	E
MT1743	ced-3(n718)	EtOH	98.494	56.08	45.7997	26.0772	16307.3	0.569375	E
MT1743	ced-3(n718)	EtOH	102.825	62.936	47.8136	29.2652	21441.5	0.612069	E
MT1743	ced-3(n718)	EtOH	101.005	62.008	46.9673	28.8337	20445.4	0.61391	E
MT1743	ced-3(n718)	EtOH	96.026	70.214	44.6521	32.6495	24922.6	0.731198	R
MT1743	ced-3(n718)	EtOH	102.956	60.671	47.8745	28.212	19951.3	0.589291	E
MT1743	ced-3(n718)	EtOH	101.843	60.539	47.357	28.1506	19649.8	0.594435	E
MT1743	ced-3(n718)	EtOH	97.329	62.968	45.258	29.2801	20316.1	0.64696	E
MT1743	ced-3(n718)	EtOH	95.635	56.08	44.4703	26.0772	15834	0.586396	E
MT1743	ced-3(n718)	EtOH	114.56	57.385	53.2704	26.684	19860.4	0.500917	E
MT1743	ced-3(n718)	EtOH	101.119	60.308	47.0203	28.0432	19361.5	0.596406	E
MT1743	ced-3(n718)	EtOH	99.247	64.031	46.1499	29.7744	21421.8	0.645168	E
MT1743	ced-3(n718)	EtOH	98.412	66.37	45.7616	30.8621	22821.8	0.67441	R
MT1743	ced-3(n718)	EtOH	91.761	65.552	42.6689	30.4817	20758.1	0.714378	R
MT1743	ced-3(n718)	EtOH	113.635	60.407	52.8403	28.0893	21829.5	0.531588	E
MT1743	ced-3(n718)	EtOH	107.934	64.346	50.1893	29.9209	23526.6	0.596161	E
MT1743	ced-3(n718)	EtOH	101.98	69.806	47.4207	32.4598	26161.2	0.684507	R
MT1743	ced-3(n718)	EtOH	100.098	66.104	46.5456	30.7384	23027.1	0.660393	R
MT1743	ced-3(n718)	EtOH	101.342	66.787	47.124	31.056	23797.5	0.659026	R
MT1743	ced-3(n718)	EtOH	109.772	59.034	51.044	27.4508	20139.7	0.537787	E
MT1743	ced-3(n718)	EtOH	99.459	60.729	46.2484	28.239	19310.5	0.610593	E
MT1743	ced-3(n718)	EtOH	92.856	62.347	43.178	28.9914	19002	0.671437	R
MT1743	ced-3(n718)	EtOH	109.626	69.08	50.9761	32.1222	27540.7	0.630142	E
MT2547	ced-4(n1162)	EtOH	101.966	56.436	47.4142	26.2427	17097.2	0.553479	E
MT2547	ced-4(n1162)	EtOH	99.925	60.926	46.4651	28.3306	19527.1	0.609717	E
MT2547	ced-4(n1162)	EtOH	95.425	57.454	44.3726	26.7161	16582.9	0.602085	E
MT2547	ced-4(n1162)	EtOH	116.726	60.166	54.2776	27.9772	22244.7	0.515446	E
MT2547	ced-4(n1162)	EtOH	101.193	64.257	47.0547	29.8795	21996.3	0.634995	E
MT2547	ced-4(n1162)	EtOH	104.995	64.622	48.8227	30.0492	23082.7	0.615477	E
MT2547	ced-4(n1162)	EtOH	101.514	68.029	47.204	31.6335	24732.7	0.670144	R
MT2547	ced-4(n1162)	EtOH	113.2	63.175	52.638	29.3764	23784.5	0.558083	E
MT2547	ced-4(n1162)	EtOH	104.656	63.175	48.665	29.3764	21989.3	0.603644	E
MT2547	ced-4(n1162)	EtOH	102.45	63.512	47.6393	29.5331	21756.1	0.619932	E
MT2547	ced-4(n1162)	EtOH	105.029	58.682	48.8385	27.2871	19040.4	0.558722	E
MT2547	ced-4(n1162)	EtOH	106.149	68.052	49.3593	31.6442	25879.5	0.641099	E
MT2547	ced-4(n1162)	EtOH	94.557	55.154	43.969	25.6466	15142.8	0.583288	E
MT2547	ced-4(n1162)	EtOH	93.941	74.309	43.6826	34.5537	27308.4	0.791018	S
MT2547	ced-4(n1162)	EtOH	94.26	58.796	43.8309	27.3401	17154.6	0.623764	E
MT2547	ced-4(n1162)	EtOH	96.268	61.42	44.7646	28.5603	19118.7	0.638011	E
MT2547	ced-4(n1162)	EtOH	98.865	64.069	45.9722	29.7921	21364.7	0.648045	E
MT2547	ced-4(n1162)	EtOH	77.069	53.632	35.8371	24.9389	11670.4	0.695896	R
MT2547	ced-4(n1162)	EtOH	82.71	61.391	38.4601	28.5468	16410.6	0.742244	R
MT2547	ced-4(n1162)	EtOH	82.71	53.141	38.4601	24.7106	12296.3	0.642498	E
MT2547	ced-4(n1162)	EtOH	89.32	63.159	41.5338	29.3689	18757.6	0.707109	R
MT2547	ced-4(n1162)	EtOH	97.098	66.4	45.1506	30.876	22537.4	0.683845	R
MT2547	ced-4(n1162)	EtOH	105.224	66.483	48.9292	30.9146	24484.6	0.631824	E
MT2547	ced-4(n1162)	EtOH	107.005	71.028	49.7573	33.028	28419.8	0.663782	R
MT2547	ced-4(n1162)	EtOH	107.87	63.151	50.1596	29.3652	22647.4	0.585436	E
MT2547	ced-4(n1162)	EtOH	90.874	55.154	42.2564	25.6466	14553	0.606928	E
MT2547	ced-4(n1162)	EtOH	115.156	67.119	53.5475	31.2103	27310.8	0.582853	E
MT2547	ced-4(n1162)	EtOH	86.313	65.924	40.1355	30.6547	19747.9	0.763778	S
MT2547	ced-4(n1162)	EtOH	97.739	75.24	45.4486	34.9866	29128.8	0.769805	S
MT2547	ced-4(n1162)	EtOH	107.615	67.417	50.041	31.3489	25749.5	0.626465	E
MT2547	ced-4(n1162)	EtOH	101.841	61.348	47.3561	28.5268	20178.1	0.60239	E
MT2547	ced-4(n1162)	EtOH	83.533	56.269	38.8428	26.1651	13923.7	0.673614	R
MT2547	ced-4(n1162)	EtOH	104.656	58.485	48.665	27.1955	18845.6	0.558831	E
MT2547	ced-4(n1162)	EtOH	104.062	60.374	48.3888	28.0739	19968.7	0.580173	E
MT2547	ced-4(n1162)	EtOH	110.494	59.059	51.3797	27.4624	20289.4	0.5345	E
MT2547	ced-4(n1162)	EtOH	103.942	69.123	48.333	32.1422	26145.3	0.665015	R
MT2547	ced-4(n1162)	EtOH	111.364	58.31	51.7843	27.1142	19933.7	0.523598	E
MT2547	ced-4(n1162)	EtOH	99.403	62.426	46.2224	29.0281	20393.3	0.628009	E
MT2547	ced-4(n1162)	EtOH	98.412	61.555	45.7616	28.6231	19630.5	0.625483	E
MT2547	ced-4(n1162)	EtOH	103.219	69.653	47.9968	32.3886	26363.1	0.674808	R
MT2547	ced-4(n1162)	EtOH	108.206	59.18	50.3158	27.5187	19950.7	0.54692	E
MT2547	ced-4(n1162)	EtOH	98.27	62.434	45.6956	29.0318	20166	0.635331	E
MT2547	ced-4(n1162)	EtOH	96.664	63.071	44.9488	29.328	20243.3	0.652477	R
MT2547	ced-4(n1162)	EtOH	99.107	63.61	46.0848	29.5787	21111.2	0.641832	E
MT2547	ced-4(n1162)	EtOH	105.872	59.044	49.2305	27.4555	19430.8	0.557692	E
MT2547	ced-4(n1162)	EtOH	103.947	55.444	48.3354	25.7815	16822	0.533387	E
MT2547	ced-4(n1162)	EtOH	101.833	58.241	47.3523	27.0821	18184.6	0.571927	E
MT2547	ced-4(n1162)	EtOH	96.047	51.923	44.6619	24.1442	13632	0.5406	E
MT2547	ced-4(n1162)	EtOH	102.883	63.53	47.8406	29.5415	21860.4	0.617498	E
MT3002	ced-3(n1286)	EtOH	103.005	58.009	47.8973	26.9742	18247.6	0.563167	E
MT3002	ced-3(n1286)	EtOH	101.671	59.908	47.277	27.8572	19209.9	0.589234	E
MT3002	ced-3(n1286)	EtOH	101.178	64.382	47.0478	29.9376	22078.6	0.636324	E
MT3002	ced-3(n1286)	EtOH	106.405	64.622	49.4783	30.0492	23392.7	0.607321	E
MT3002	ced-3(n1286)	EtOH	108.301	65	50.36	30.225	24088.9	0.600179	E
MT3002	ced-3(n1286)	EtOH	87.727	54.004	40.7931	25.1119	13469.2	0.615592	E
MT3002	ced-3(n1286)	EtOH	109.949	61.137	51.1263	28.4287	21635	0.556049	E
MT3002	ced-3(n1286)	EtOH	98.955	64.622	46.0141	30.0492	21754.8	0.653044	R
MT3002	ced-3(n1286)	EtOH	101.98	60.163	47.4207	27.9758	19432.6	0.589949	E
MT3002	ced-3(n1286)	EtOH	103.709	57.704	48.2247	26.8324	18179.7	0.556403	E
MT3002	ced-3(n1286)	EtOH	105.872	60.369	49.2305	28.0716	20312.6	0.570207	E
MT3002	ced-3(n1286)	EtOH	99.367	65.115	46.2057	30.2785	22180	0.655298	R
MT3002	ced-3(n1286)	EtOH	95.787	62.681	44.541	29.1467	19812.3	0.654379	R
MT3002	ced-3(n1286)	EtOH	98.737	56.859	45.9127	26.4394	16804.9	0.575863	E
MT3002	ced-3(n1286)	EtOH	110.136	71.589	51.2132	33.2889	29715.2	0.650005	R
MT3002	ced-3(n1286)	EtOH	92.049	58.009	42.8028	26.9742	16306.7	0.630197	E
MT3002	ced-3(n1286)	EtOH	106.794	61.66	49.6592	28.6719	21375.3	0.577373	E
MT3002	ced-3(n1286)	EtOH	103.817	57.14	48.2749	26.5701	17844.6	0.550392	E
MT3002	ced-3(n1286)	EtOH	110.168	55.946	51.2281	26.0149	18153.1	0.507824	E
MT3002	ced-3(n1286)	EtOH	104.953	64.028	48.8031	29.773	22651.3	0.610064	E
MT3002	ced-3(n1286)	EtOH	106.341	64.014	49.4486	29.7665	22940.8	0.601969	E
MT3002	ced-3(n1286)	EtOH	106.466	62.893	49.5067	29.2452	22170.4	0.590733	E
MT3002	ced-3(n1286)	EtOH	101.237	60.472	47.0752	28.1195	19489.7	0.597331	E
MT3002	ced-3(n1286)	EtOH	96.148	69.346	44.7088	32.2459	24341.1	0.721242	R
MT3002	ced-3(n1286)	EtOH	103.576	57.706	48.1628	26.8333	18157.6	0.557137	E
MT3002	ced-3(n1286)	EtOH	92.087	56.96	42.8205	26.4864	15728.8	0.618546	E
MT3002	ced-3(n1286)	EtOH	102.343	58.6	47.5895	27.249	18501.7	0.572584	E
MT3002	ced-3(n1286)	EtOH	110.86	63.325	51.5499	29.4461	23403.6	0.571216	E
MT3002	ced-3(n1286)	EtOH	101.828	60	47.35	27.9	19298.7	0.589229	E
MT3002	ced-3(n1286)	EtOH	103.817	62.169	48.2749	28.9086	21123.9	0.598833	E
MT3002	ced-3(n1286)	EtOH	105.262	63.032	48.9468	29.3099	22016.7	0.598811	E
MT3002	ced-3(n1286)	EtOH	106.607	61.4	49.5723	28.551	21158.3	0.575947	E
MT3002	ced-3(n1286)	EtOH	114.237	55.036	53.1202	25.5917	18216.2	0.48177	O
MT3002	ced-3(n1286)	EtOH	95.189	65.031	44.2629	30.2394	21192.6	0.683178	R
MT3002	ced-3(n1286)	EtOH	96.54	55	44.8911	25.575	15374.1	0.569712	E
MT3002	ced-3(n1286)	EtOH	91.022	67.956	42.3252	31.5995	22128.9	0.746589	R
MT3002	ced-3(n1286)	EtOH	94.366	65.192	43.8802	30.3143	21113.6	0.690842	R
MT3002	ced-3(n1286)	EtOH	97.252	61	45.2222	28.365	19050.9	0.627236	E
MT3002	ced-3(n1286)	EtOH	98.681	65.307	45.8867	30.3678	22157	0.661799	R
MT3002	ced-3(n1286)	EtOH	108.227	60	50.3256	27.9	20511.4	0.55439	E
MT3002	ced-3(n1286)	EtOH	96.047	67.007	44.6619	31.1583	22702.9	0.697648	R
MT3002	ced-3(n1286)	EtOH	89	61.008	41.385	28.3687	17439	0.685483	R
MT3002	ced-3(n1286)	EtOH	101.005	69.007	46.9673	32.0883	25321.3	0.683204	R
MT3002	ced-3(n1286)	EtOH	105.394	68.797	49.0082	31.9906	26261.1	0.65276	R
MT3002	ced-3(n1286)	EtOH	98.494	62.29	45.7997	28.9649	20118.9	0.632424	E
MT3002	ced-3(n1286)	EtOH	103.953	66.966	48.3381	31.1392	24541.6	0.644195	E
MT3002	ced-3(n1286)	EtOH	99.226	67.699	46.1401	31.48	23941.3	0.682271	R
MT3002	ced-3(n1286)	EtOH	97.514	57.489	45.344	26.7324	16966.6	0.589546	E
MT3002	ced-3(n1286)	EtOH	101.872	67.201	47.3705	31.2485	24219.4	0.659661	R
RE727	ced-3(n2921)	EtOH	98.473	69.635	45.7899	32.3803	25137.9	0.707148	R
RE727	ced-3(n2921)	EtOH	58.181	55.444	27.0542	25.7815	9415.6	0.952957	S
RE727	ced-3(n2921)	EtOH	102.176	64.382	47.5118	29.9376	22296.4	0.630109	E
RE727	ced-3(n2921)	EtOH	98.234	59.237	45.6788	27.5452	18147	0.603019	E
RE727	ced-3(n2921)	EtOH	86.608	68.096	40.2727	31.6646	21142.6	0.786255	S
RE727	ced-3(n2921)	EtOH	86.533	70.831	40.2378	32.9364	22855.3	0.818543	S
RE727	ced-3(n2921)	EtOH	95.336	58.241	44.3312	27.0821	17024.4	0.610902	E
RE727	ced-3(n2921)	EtOH	105.622	60.745	49.1142	28.2464	20517.9	0.575117	E
RE727	ced-3(n2921)	EtOH	93.381	59.548	43.4222	27.6898	17432.1	0.637689	E
RE727	ced-3(n2921)	EtOH	73.878	67.179	34.3533	31.2382	17552.5	0.909323	S
RE727	ced-3(n2921)	EtOH	96.876	60.671	45.0473	28.212	18773.1	0.626275	E
RE727	ced-3(n2921)	EtOH	99.328	63.891	46.1875	29.7093	21345.6	0.643233	E
RE727	ced-3(n2921)	EtOH	89.677	64.195	41.6998	29.8507	19455.4	0.715847	R
RE727	ced-3(n2921)	EtOH	87.679	65.006	40.7707	30.2278	19505.6	0.741409	R
RE727	ced-3(n2921)	EtOH	74.673	63.151	34.7229	29.3652	15677.7	0.845701	S
RE727	ced-3(n2921)	EtOH	63.789	56.436	29.6619	26.2427	10695.9	0.884729	S
RE727	ced-3(n2921)	EtOH	100.717	61.853	46.8334	28.7616	20285.3	0.614127	E
RE727	ced-3(n2921)	EtOH	95.079	68.949	44.2117	32.0613	23795.7	0.725176	R
RE727	ced-3(n2921)	EtOH	99.771	63.263	46.3935	29.4173	21021.4	0.634082	E
RE727	ced-3(n2921)	EtOH	92.455	43.965	42.9916	20.4437	9408.1	0.475529	O
RE727	ced-3(n2921)	EtOH	87.664	66.31	40.7638	30.8342	20292.6	0.756411	S
RE727	ced-3(n2921)	EtOH	62.426	53.099	29.0281	24.691	9266.07	0.850591	S
RE727	ced-3(n2921)	EtOH	93.357	70.711	43.411	32.8806	24574.1	0.757426	S
RE727	ced-3(n2921)	EtOH	90.529	70.279	42.096	32.6797	23539.5	0.776315	S
RE727	ced-3(n2921)	EtOH	107.06	64.118	49.7829	29.8149	23171	0.598898	E
RE727	ced-3(n2921)	EtOH	79.925	55.317	37.1651	25.7224	12875.3	0.692111	R
RE727	ced-3(n2921)	EtOH	95.341	59.933	44.3336	27.8688	18028.9	0.628617	E
RE727	ced-3(n2921)	EtOH	112.004	72.18	52.0819	33.5637	30720.3	0.644441	E
RE727	ced-3(n2921)	EtOH	92.477	56.613	43.0018	26.325	15603.6	0.612185	E
RE727	ced-3(n2921)	EtOH	91.548	64.815	42.5698	30.139	20246.8	0.707989	R
RE727	ced-3(n2921)	EtOH	97.409	70.836	45.2952	32.9387	25731.5	0.727202	R
RE727	ced-3(n2921)	EtOH	96.559	62.83	44.8999	29.216	20067.1	0.65069	R
RE727	ced-3(n2921)	EtOH	88.252	68.072	41.0372	31.6535	21528.8	0.771337	S
RE727	ced-3(n2921)	EtOH	75.432	61.587	35.0759	28.638	15062.3	0.816457	S
RE727	ced-3(n2921)	EtOH	88.6	73.824	41.199	34.3282	25420.6	0.833228	S
RE727	ced-3(n2921)	EtOH	105.309	66.31	48.9687	30.8342	24377	0.629671	E
RE727	ced-3(n2921)	EtOH	94.175	67.882	43.7914	31.5651	22845.6	0.720807	R
RE727	ced-3(n2921)	EtOH	102.675	69.908	47.7439	32.5072	26416.5	0.680867	R
RE727	ced-3(n2921)	EtOH	94.515	64.413	43.9495	29.952	20644.5	0.681511	R
RE727	ced-3(n2921)	EtOH	108.632	60.415	50.5139	28.093	20874	0.556144	E
RE727	ced-3(n2921)	EtOH	104.389	73.553	48.5409	34.2021	29731.2	0.704605	R
RE727	ced-3(n2921)	EtOH	108.904	71.61	50.6404	33.2987	29400.1	0.657552	R
RE727	ced-3(n2921)	EtOH	109.458	61.294	50.898	28.5017	21649.2	0.559977	E
RE727	ced-3(n2921)	EtOH	84.675	82.246	39.3739	38.2444	30153.8	0.971314	S
RE727	ced-3(n2921)	EtOH	81.867	76.362	38.0682	35.5083	25131.6	0.932757	S
RE727	ced-3(n2921)	EtOH	99.394	58.803	46.2182	27.3434	18093.3	0.591615	E
RE727	ced-3(n2921)	EtOH	83.451	64.031	38.8047	29.7744	18012.3	0.767289	S
RE727	ced-3(n2921)	EtOH	107.005	59.405	49.7573	27.6233	19879.6	0.555161	E
RE727	ced-3(n2921)	EtOH	96.566	53.16	44.9032	24.7194	14366.5	0.550504	E
RE727	ced-3(n2921)	EtOH	77.162	66.483	35.8803	30.9146	17954.9	0.861603	S
RE727	ced-3(n2921)	EtOH	80.808	69.462	37.5757	32.2998	20526.1	0.859593	S
RE727	ced-3(n2921)	EtOH	53.085	49.649	24.6845	23.0868	6888.91	0.935274	S
RE727	ced-3(n2921)	EtOH	69.376	59.464	32.2598	27.6508	12914.4	0.857126	S
RE727	ced-3(n2921)	EtOH	103.755	69.116	48.2461	32.1389	26093	0.666146	R
RE727	ced-3(n2921)	EtOH	108.167	60.465	50.2977	28.1162	20819	0.558997	E
RE727	ced-3(n2921)	EtOH	98.489	62.434	45.7974	29.0318	20211	0.633919	E
RE727	ced-3(n2921)	EtOH	76.531	56.321	35.5869	26.1893	12780.1	0.735924	R
RE727	ced-3(n2921)	EtOH	115.382	60.828	53.6526	28.285	22475.2	0.527188	E
RE727	ced-3(n2921)	EtOH	62.298	53.6	28.9686	24.924	9422.39	0.860381	S
RE727	ced-3(n2921)	EtOH	95.383	54.589	44.3531	25.3839	14963.7	0.572314	E
RE727	ced-3(n2921)	EtOH	105.309	62.032	48.9687	28.8449	21333.1	0.589047	E
RE727	ced-3(n2921)	EtOH	97.494	61.4	45.3347	28.551	19349.6	0.629782	E
RE727	ced-3(n2921)	EtOH	101.637	63.561	47.2612	29.5559	21616.8	0.625373	E
RE727	ced-3(n2921)	EtOH	107.299	57.489	49.894	26.7324	18669.1	0.535783	E
RE727	ced-3(n2921)	EtOH	103.325	66.603	48.0461	30.9704	24129.6	0.644597	E
RE727	ced-3(n2921)	EtOH	100.424	63.246	46.6972	29.4094	21147.6	0.62979	E
RE727	ced-3(n2921)	EtOH	105.361	59.034	48.9929	27.4508	19330.4	0.560302	E
RE727	ced-3(n2921)	EtOH	68.71	62.61	31.9502	29.1136	14179.6	0.911221	S
RE727	ced-3(n2921)	EtOH	63.789	63.64	29.6619	29.5926	13600.8	0.997664	S
RE727	ced-3(n2921)	EtOH	95.189	66.098	44.2629	30.7356	21893.8	0.694387	R
RE727	ced-3(n2921)	EtOH	95.509	59.481	44.4117	27.6587	17789.3	0.622779	E
RE727	ced-3(n2921)	EtOH	100.319	60.415	46.6483	28.093	19276.6	0.602229	E
RE727	ced-3(n2921)	EtOH	99.045	52.431	46.0559	24.3804	14334	0.529365	E
RE727	ced-3(n2921)	EtOH	96.151	63.53	44.7102	29.5415	20430	0.660732	R
RE727	ced-3(n2921)	EtOH	118.929	60.415	55.302	28.093	22852.6	0.507992	E
RE727	ced-3(n2921)	EtOH	85.088	63.071	39.5659	29.328	17819.1	0.741244	R
RE727	ced-3(n2921)	EtOH	104.216	60.033	48.4604	27.9153	19773	0.576044	E
RE727	ced-3(n2921)	EtOH	90.139	60.959	41.9146	28.3459	17633.8	0.676278	R
RE727	ced-3(n2921)	EtOH	105.095	65.513	48.8692	30.4635	23746.2	0.623369	E
RE727	ced-3(n2921)	EtOH	93.371	63.02	43.4175	29.3043	19522.1	0.674942	R
RE727	ced-3(n2921)	EtOH	56.395	52	26.2237	24.18	8027.95	0.922068	S
RE727	ced-3(n2921)	EtOH	88.119	68.884	40.9753	32.0311	22012.2	0.781716	S
RE727	ced-3(n2921)	EtOH	88.391	62.968	41.1018	29.2801	18450.4	0.71238	R
RE727	ced-3(n2921)	EtOH	102.956	61.27	47.8745	28.4906	20347.2	0.595109	E
RE727	ced-3(n2921)	EtOH	86.4	62.769	40.176	29.1876	17921	0.726493	R
RE727	ced-3(n2921)	EtOH	88.865	69.311	41.3222	32.2296	22474.6	0.779958	S
RE727	ced-3(n2921)	EtOH	84.172	66.888	39.14	31.1029	19825.4	0.794659	S
RE727	ced-3(n2921)	EtOH	74.411	58.796	34.6011	27.3401	13542.2	0.790152	S
RE727	ced-3(n2921)	EtOH	113.442	54.083	52.7505	25.1486	17468.4	0.476746	O
RE727	ced-3(n2921)	EtOH	103.6	62.266	48.174	28.9537	21145.6	0.601023	E
RE727	ced-3(n2921)	EtOH	70.661	52.839	32.8574	24.5701	10386	0.747782	R
RE727	ced-3(n2921)	EtOH	98.615	53.759	45.856	24.9979	15003.9	0.54514	E
RE727	ced-3(n2921)	EtOH	128.81	64.815	59.8967	30.139	28487.7	0.503183	E
RE727	ced-3(n2921)	EtOH	70.711	67.956	32.8806	31.5995	17191	0.961039	S
RE727	ced-3(n2921)	EtOH	72.622	55.317	33.7692	25.7224	11698.8	0.761711	S
RE727	ced-3(n2921)	EtOH	89.471	57.428	41.604	26.704	15534.1	0.641862	E
RE727	ced-3(n2921)	EtOH	94.578	60.216	43.9788	28.0004	18053.9	0.636681	E
RE727	ced-3(n2921)	EtOH	91.845	59.044	42.7079	27.4555	16856.4	0.642866	E
RE727	ced-3(n2921)	EtOH	112.704	66.359	52.4074	30.8569	26127.4	0.58879	E
RE727	ced-3(n2921)	EtOH	85.884	58.181	39.9361	27.0542	15305	0.677437	R
RE727	ced-3(n2921)	EtOH	69.311	61.612	32.2296	28.6496	13851.3	0.888921	S
RE727	ced-3(n2921)	EtOH	99.765	61.057	46.3907	28.3915	19579.7	0.612008	E
RE727	ced-3(n2921)	EtOH	75.664	58.138	35.1838	27.0342	13463.8	0.768371	S
RE727	ced-3(n2921)	EtOH	88.459	58.052	41.1334	26.9942	15694	0.656259	R
RE727	ced-3(n2921)	EtOH	74.679	68.209	34.7257	31.7172	18291.1	0.913363	S
RE727	ced-3(n2921)	EtOH	84.201	61.767	39.1535	28.7217	16911.7	0.733566	R
RE727	ced-3(n2921)	EtOH	89.492	62.893	41.6138	29.2452	18635.7	0.702778	R
RE727	ced-3(n2921)	EtOH	91.845	59.628	42.7079	27.727	17191.5	0.649224	E
RE727	ced-3(n2921)	EtOH	104.137	67.317	48.4237	31.3024	24843.5	0.646427	E
RE727	ced-3(n2921)	EtOH	97.046	65.031	45.1264	30.2394	21606.1	0.670105	R
RE727	ced-3(n2921)	EtOH	90.471	66.708	42.069	31.0192	21194.5	0.737341	R
RE727	ced-3(n2921)	EtOH	94.726	63.64	44.0476	29.5926	20197	0.671832	R
RE727	ced-3(n2921)	EtOH	68.884	60.407	32.0311	28.0893	13232.8	0.876938	S
RE727	ced-3(n2921)	EtOH	97.514	55.731	45.344	25.9149	15944.8	0.571518	E
RE727	ced-3(n2921)	EtOH	96.148	51.467	44.7088	23.9322	13407.7	0.535289	E
RE727	ced-3(n2921)	EtOH	88.01	64.014	40.9247	29.7665	18986.3	0.727349	R
RE727	ced-3(n2921)	EtOH	104.52	63.903	48.6018	29.7149	22469.8	0.611395	E
RE727	ced-3(n2921)	EtOH	110.979	64.732	51.6052	30.1004	24481.4	0.583282	E
RE727	ced-3(n2921)	EtOH	81.279	59.762	37.7947	27.7893	15282.2	0.73527	R
RE727	ced-3(n2921)	EtOH	73.961	55.698	34.3919	25.8996	12079.2	0.753073	S
RE727	ced-3(n2921)	EtOH	82.935	53.748	38.5648	24.9928	12613	0.648074	E
RE727	ced-3(n2921)	EtOH	94.149	61.982	43.7793	28.8216	19041.6	0.658339	R
RE727	ced-3(n2921)	EtOH	72.835	68.638	33.8683	31.9167	18064.5	0.942377	S
RE727	ced-3(n2921)	EtOH	89.004	64.069	41.3869	29.7921	19233.7	0.719844	R
N2	wt	EtOH	103.392	64.382	48.0773	29.9376	22561.8	0.622698	E
N2	wt	EtOH	99.725	63.953	46.3721	29.7381	21472.5	0.641294	E
N2	wt	EtOH	102.176	65.192	47.5118	30.3143	22861	0.638036	E
N2	wt	EtOH	101.833	59.203	47.3523	27.5294	18790.3	0.581373	E
N2	wt	EtOH	104.389	64.382	48.5409	29.9376	22779.3	0.616751	E
N2	wt	EtOH	96.835	64.031	45.0283	29.7744	20901.2	0.661238	R
N2	wt	EtOH	112.294	58.052	52.2167	26.9942	19922.7	0.516964	E
N2	wt	EtOH	97.652	57.801	45.4082	26.8775	17175.5	0.591908	E
N2	wt	EtOH	98.98	66.189	46.0257	30.7779	22828.5	0.668711	R
N2	wt	EtOH	95.859	63.561	44.5744	29.5559	20387.9	0.663068	R
N2	wt	EtOH	109.252	65	50.8022	30.225	24300.4	0.594955	E
N2	wt	EtOH	94.895	64.777	44.1262	30.1213	20962.5	0.682618	R
N2	wt	EtOH	97.144	66.708	45.172	31.0192	22757.7	0.686692	R
N2	wt	EtOH	91.548	64.815	42.5698	30.139	20246.8	0.707989	R
N2	wt	EtOH	102.181	69.462	47.5142	32.2998	25955.1	0.679794	R
N2	wt	EtOH	109.11	72.125	50.7362	33.5381	29880.9	0.66103	R
N2	wt	EtOH	103.755	63.632	48.2461	29.5889	22116.6	0.613291	E
N2	wt	EtOH	97.944	59.933	45.544	27.8688	18521.1	0.611911	E
N2	wt	EtOH	89.889	54.918	41.7984	25.5369	14272.3	0.610954	E
N2	wt	EtOH	95.079	63.977	44.2117	29.7493	20487.5	0.672883	R
N2	wt	EtOH	96.519	64.133	44.8813	29.8218	20899.4	0.66446	R
N2	wt	EtOH	96.302	59.203	44.7804	27.5294	17769.7	0.614764	E
N2	wt	EtOH	95.635	57.079	44.4703	26.5417	16403.1	0.596842	E
N2	wt	EtOH	101.213	68.029	47.064	31.6335	24659.4	0.672137	R
N2	wt	EtOH	97.745	58.241	45.4514	27.0821	17454.6	0.595846	E
N2	wt	EtOH	101.213	64.661	47.064	30.0674	22278.1	0.638861	E
N2	wt	EtOH	98.489	55.471	45.7974	25.794	15954.3	0.56322	E
MT1743	ced-3(n718)	EtOH	100.901	59.926	46.919	27.8656	19075.8	0.593909	E
MT1743	ced-3(n718)	EtOH	100.587	60.941	46.773	28.3376	19666.1	0.605854	E
MT1743	ced-3(n718)	EtOH	95.004	66.88	44.1769	31.0992	22371.3	0.70397	R
MT1743	ced-3(n718)	EtOH	99.762	65.49	46.3893	30.4529	22525.4	0.656462	R
MT1743	ced-3(n718)	EtOH	91.395	66.483	42.4987	30.9146	21266.8	0.727425	R
MT1743	ced-3(n718)	EtOH	96.602	68.542	44.9199	31.872	23892.3	0.70953	R
MT1743	ced-3(n718)	EtOH	103.586	65.46	48.1675	30.4389	23367.4	0.631939	E
MT1743	ced-3(n718)	EtOH	91.496	66.88	42.5456	31.0992	21545.3	0.730961	R
MT1743	ced-3(n718)	EtOH	99.539	61.717	46.2856	28.6984	19960	0.620028	E
MT1743	ced-3(n718)	EtOH	94.752	56.639	44.0597	26.3371	16002.1	0.59776	E
MT1743	ced-3(n718)	EtOH	100.17	65.97	46.5791	30.6761	22950.3	0.65858	R
MT1743	ced-3(n718)	EtOH	98.489	57.585	45.7974	26.777	17193.5	0.584685	E
MT1743	ced-3(n718)	EtOH	103.247	62.266	48.0099	28.9537	21073.5	0.603078	E
MT1743	ced-3(n718)	EtOH	90.918	67.602	42.2769	31.4349	21873.9	0.743549	R
MT1743	ced-3(n718)	EtOH	110.923	63.506	51.5792	29.5303	23551	0.572523	E
MT1743	ced-3(n718)	EtOH	90.139	61.717	41.9146	28.6984	18075.1	0.684687	R
MT1743	ced-3(n718)	EtOH	96.664	59.942	44.9488	27.873	18284.6	0.620107	E
MT1743	ced-3(n718)	EtOH	96.047	58.822	44.6619	27.3522	17495.3	0.612429	E
MT1743	ced-3(n718)	EtOH	93.648	63.159	43.5463	29.3689	19666.5	0.67443	R
MT1743	ced-3(n718)	EtOH	95.037	63.953	44.1922	29.7381	20463.1	0.672927	R
MT1743	ced-3(n718)	EtOH	105.65	64.846	49.1273	30.1534	23388	0.613781	E
MT1743	ced-3(n718)	EtOH	86.023	67.03	40.0007	31.169	20347.5	0.77921	S
MT1743	ced-3(n718)	EtOH	103.586	62.65	48.1675	29.1322	21404.3	0.604811	E
MT1743	ced-3(n718)	EtOH	104.35	60.141	48.5228	27.9656	19869.7	0.576339	E
MT1743	ced-3(n718)	EtOH	98.793	61.847	45.9387	28.7589	19893.9	0.626026	E
MT1743	ced-3(n718)	EtOH	98.27	56.613	45.6956	26.325	16581	0.576096	E
MT1743	ced-3(n718)	EtOH	97	62.008	45.105	28.8337	19634.7	0.639258	E
MT1743	ced-3(n718)	EtOH	107.87	64.761	50.1596	30.1139	23816.9	0.600362	E
MT1743	ced-3(n718)	EtOH	104.019	66.008	48.3688	30.6937	23859.6	0.634576	E
MT1743	ced-3(n718)	EtOH	106.569	59.808	49.5546	27.8107	20068.1	0.561214	E
MT1743	ced-3(n718)	EtOH	103.726	60.604	48.2326	28.1809	20056.2	0.58427	E
MT1743	ced-3(n718)	EtOH	102.771	62.681	47.7885	29.1467	21256.9	0.609909	E
MT1743	ced-3(n718)	EtOH	88.459	55.606	41.1334	25.8568	14399.3	0.628608	E
MT1743	ced-3(n718)	EtOH	100.404	59.076	46.6879	27.4703	18447.2	0.588383	E
MT1743	ced-3(n718)	EtOH	93.622	55.946	43.5342	26.0149	15426.7	0.597573	E
MT1743	ced-3(n718)	EtOH	77.318	53.759	35.9529	24.9979	11763.6	0.695297	R
MT1743	ced-3(n718)	EtOH	93.606	64.031	43.5268	29.7744	20204.2	0.684048	R
MT1743	ced-3(n718)	EtOH	74.518	53.339	34.6509	24.8026	11161.1	0.715787	R
MT1743	ced-3(n718)	EtOH	97.719	66.408	45.4393	30.8797	22687	0.679581	R
MT1743	ced-3(n718)	EtOH	78.588	62.741	36.5434	29.1746	16286.1	0.798353	S
MT1743	ced-3(n718)	EtOH	98.433	59.481	45.7713	27.6587	18333.9	0.604279	E
MT1743	ced-3(n718)	EtOH	96.177	70.612	44.7223	32.8346	25245.6	0.734188	R
MT1743	ced-3(n718)	EtOH	92.136	69.778	42.8432	32.4468	23617	0.757337	S
MT1743	ced-3(n718)	EtOH	98.478	70.114	45.7923	32.603	25486.3	0.711976	R
MT1743	ced-3(n718)	EtOH	93.606	64.475	43.5268	29.9809	20485.4	0.688791	R
MT1743	ced-3(n718)	EtOH	96.302	64.514	44.7804	29.999	21100.9	0.669913	R
MT1743	ced-3(n718)	EtOH	91.706	63.063	42.6433	29.3243	19200.1	0.687665	R
MT1743	ced-3(n718)	EtOH	85.51	67.469	39.7622	31.3731	20491.9	0.789019	S
MT1743	ced-3(n718)	EtOH	100.02	64.008	46.5093	29.7637	21573.1	0.639952	E
MT1743	ced-3(n718)	EtOH	72.402	50.448	33.6669	23.4583	9700.54	0.696776	R
MT1743	ced-3(n718)	EtOH	99.403	67.119	46.2224	31.2103	23574.8	0.675221	R
MT4770	ced-9(n1950)	EtOH	78.435	66.708	36.4723	31.0192	18374.8	0.850488	S
MT4770	ced-9(n1950)	EtOH	91.263	65.803	42.4373	30.5984	20803.8	0.721026	R
MT4770	ced-9(n1950)	EtOH	102.883	67.119	47.8406	31.2103	24400.1	0.652382	R
MT4770	ced-9(n1950)	EtOH	92.617	61.033	43.0669	28.3803	18162.6	0.658983	R
MT4770	ced-9(n1950)	EtOH	102.45	65.299	47.6393	30.364	22997.6	0.637374	E
MT4770	ced-9(n1950)	EtOH	89.872	66.468	41.7905	30.9076	20902.9	0.739585	R
MT4770	ced-9(n1950)	EtOH	89.872	58.898	41.7905	27.3876	16412.8	0.655354	R
MT4770	ced-9(n1950)	EtOH	101.872	69.971	47.3705	32.5365	26257.2	0.686852	R
MT4770	ced-9(n1950)	EtOH	100.225	70.007	46.6046	32.5533	25859.3	0.698498	R
MT4770	ced-9(n1950)	EtOH	94.626	62.37	44.0011	29.0021	19378.5	0.659121	R
MT4770	ced-9(n1950)	EtOH	102.883	56.648	47.8406	26.3413	17380.8	0.550606	E
MT4770	ced-9(n1950)	EtOH	97.949	64.405	45.5463	29.9483	21389.3	0.657536	R
MT4770	ced-9(n1950)	EtOH	93.77	64.028	43.6031	29.773	20237.7	0.68282	R
MT4770	ced-9(n1950)	EtOH	104	64.014	48.36	29.7665	22435.8	0.615519	E
MT4770	ced-9(n1950)	EtOH	95.964	65.734	44.6233	30.5663	21829.6	0.684986	R
MT4770	ced-9(n1950)	EtOH	95.294	60.208	44.3117	27.9967	18185.8	0.631813	E
MT4770	ced-9(n1950)	EtOH	91.706	64.405	42.6433	29.9483	20026	0.702299	R
MT4770	ced-9(n1950)	EtOH	100.125	67.119	46.5581	31.2103	23746	0.670352	R
MT4770	ced-9(n1950)	EtOH	106	64.07	49.29	29.7925	22907.2	0.604434	E
MT4770	ced-9(n1950)	EtOH	103.16	56.921	47.9694	26.4683	17596	0.551774	E
MT4770	ced-9(n1950)	EtOH	96.462	60.604	44.8548	28.1809	18651.6	0.628268	E
MT4770	ced-9(n1950)	EtOH	105.544	60.413	49.078	28.092	20279.2	0.572396	E
MT4770	ced-9(n1950)	EtOH	83.245	55.49	38.7089	25.8028	13494.1	0.666587	R
MT4770	ced-9(n1950)	EtOH	91.146	63.568	42.3829	29.5591	19389.7	0.69743	R
MT4770	ced-9(n1950)	EtOH	105.394	61.033	49.0082	28.3803	20668.2	0.579094	E
MT4770	ced-9(n1950)	EtOH	102.825	66.483	47.8136	30.9146	23926.4	0.646565	E
MT4770	ced-9(n1950)	EtOH	95.131	69.311	44.2359	32.2296	24059.3	0.728585	R
MT4770	ced-9(n1950)	EtOH	94.048	68.593	43.7323	31.8957	23295.2	0.72934	R
MT4770	ced-9(n1950)	EtOH	83.006	62.241	38.5978	28.9421	16928.6	0.749837	R
MT4770	ced-9(n1950)	EtOH	94.541	65.795	43.9616	30.5947	21545.8	0.695941	R
MT4770	ced-9(n1950)	EtOH	104.547	63.953	48.6144	29.7381	22510.8	0.611715	E
MT4770	ced-9(n1950)	EtOH	108.522	62.65	50.4627	29.1322	22424.2	0.577302	E
MT4770	ced-9(n1950)	EtOH	105.081	61.984	48.8627	28.8226	21254	0.589869	E
MT4770	ced-9(n1950)	EtOH	99.489	55.227	46.2624	25.6806	15974.8	0.555107	E
MT4770	ced-9(n1950)	EtOH	111.212	59.666	51.7136	27.7447	20843.1	0.536507	E
MT4770	ced-9(n1950)	EtOH	110.571	53.235	51.4155	24.7543	16496.6	0.481455	O
MT4770	ced-9(n1950)	EtOH	97.098	51.865	45.1506	24.1172	13750.4	0.534151	E
MT4770	ced-9(n1950)	EtOH	97.114	61.767	45.158	28.7217	19505.3	0.636026	E
MT4770	ced-9(n1950)	EtOH	91.263	52.29	42.4373	24.3148	13136.8	0.572959	E

## Sheet: Fig7C-F_raw_data
Strain	Geno	Env	Ind	Lengthpx	Widthpx	Length	Width	Volume	Hatched	WLRatio	Shape
MT1743	ced-3(n718)	Starvation	1	93.143	60.369	43.3115	28.0716	17870.5	Yes	0.648132	E
MT1743	ced-3(n718)	Starvation	2	103.219	64.732	47.9968	30.1004	22769.6	Yes	0.627133	E
MT1743	ced-3(n718)	Starvation	3	76.42	57.349	35.5353	26.6673	13231.7	Yes	0.750445	R
MT1743	ced-3(n718)	Starvation	4	71.753	64.014	33.3651	29.7665	15479.2	No	0.892144	S
MT1743	ced-3(n718)	Starvation	5	80.41	57.519	37.3907	26.7463	14005.2	Yes	0.715321	R
MT1743	ced-3(n718)	Starvation	6	84.201	54.029	39.1535	25.1235	12939.8	Yes	0.641667	E
MT1743	ced-3(n718)	Starvation	7	69.768	65.659	32.4421	30.5314	15834.4	No	0.941105	S
MT1743	ced-3(n718)	Starvation	8	90.529	60.458	42.096	28.113	17420.2	Yes	0.66783	R
MT1743	ced-3(n718)	Starvation	9	94.704	64.498	44.0374	29.9916	20740.5	Yes	0.681048	R
MT1743	ced-3(n718)	Starvation	10	78.847	47.796	36.6639	22.2251	9482.56	Yes	0.606187	E
MT1743	ced-3(n718)	Starvation	11	85.801	81.104	39.8975	37.7134	29712.2	No	0.945257	S
MT1743	ced-3(n718)	Starvation	12	98.184	57.009	45.6556	26.5092	16799.1	Yes	0.580634	E
MT1743	ced-3(n718)	Starvation	13	67.543	65.46	31.4075	30.4389	15236.7	No	0.96916	S
MT1743	ced-3(n718)	Starvation	14	88.645	73.007	41.2199	33.9483	24873.7	No	0.823588	S
MT1743	ced-3(n718)	Starvation	15	71.701	47.424	33.341	22.0522	8489.44	Yes	0.661413	R
MT1743	ced-3(n718)	Starvation	16	77.801	72.201	36.1775	33.5735	21351.5	No	0.928021	S
MT1743	ced-3(n718)	Starvation	17	102.883	66.648	47.8406	30.9913	24058.9	Yes	0.647804	E
MT1743	ced-3(n718)	Starvation	18	87.71	69.462	40.7852	32.2998	22279.3	Yes	0.791951	R
MT1743	ced-3(n718)	Starvation	19	58.592	55.227	27.2453	25.6806	9408.03	No	0.942569	S
MT1743	ced-3(n718)	Starvation	20	91.181	64.885	42.3992	30.1715	20209.3	Yes	0.711607	R
MT1743	ced-3(n718)	Starvation	21	97.098	67.119	45.1506	31.2103	23028.1	Yes	0.69125	R
MT1743	ced-3(n718)	Starvation	22	97.908	65.437	45.5272	30.4282	22071	Yes	0.668352	R
MT1743	ced-3(n718)	Starvation	23	92.114	60.208	42.833	27.9967	17578.9	Yes	0.653625	R
MT1743	ced-3(n718)	Starvation	24	62.434	50.606	29.0318	23.5318	8417.49	No	0.810552	S
MT1743	ced-3(n718)	Starvation	25	102.591	56.223	47.7048	26.1437	17072.4	Yes	0.548031	E
MT1743	ced-3(n718)	Starvation	26	77.621	56.036	36.0938	26.0567	12831.3	Yes	0.721918	R
MT1743	ced-3(n718)	Starvation	27	80.753	56.143	37.5501	26.1065	13400.1	Yes	0.695244	R
MT1743	ced-3(n718)	Starvation	28	86.279	67.179	40.1197	31.2382	20498.9	No	0.778625	R
